# Supplementary material for: Multimodal joint deconvolution and integrative signature selection in proteomics
Source: Commun Biol. 2024 Apr 24;7:493. doi: 10.1038/s42003-024-06155-z (PMC11043077; doi:10.1038/s42003-024-06155-z)
Supplement: Supplementary file 4 — Supplementary Data 1 [file 42003_2024_6155_MOESM4_ESM.xlsx]

## Sheet: reference
	Sample	Cell_Type	Abundance
1	P1	B	0.0394265
2	P2	B	0.0775937
3	P3	B	0.0630969
4	P4	B	0.0758338
5	P5	B	0.0824355
6	P6	B	0.155674
7	P7	B	0.134204
8	P8	B	0.0392381
9	P1	CD4 T	0.358423
10	P2	CD4 T	0.332287
11	P3	CD4 T	0.322033
12	P4	CD4 T	0.298596
13	P5	CD4 T	0.134107
14	P6	CD4 T	0.214878
15	P7	CD4 T	0.209849
16	P8	CD4 T	0.234248
17	P1	CD8 T	0.178274
18	P2	CD8 T	0.203255
19	P3	CD8 T	0.110709
20	P4	CD8 T	0.178408
21	P5	CD8 T	0.165284
22	P6	CD8 T	0.0724617
23	P7	CD8 T	0.124928
24	P8	CD8 T	0.218171
25	P1	DC	0.0184174
26	P2	DC	0.0160418
27	P3	DC	0.0170532
28	P4	DC	0.0194851
29	P5	DC	0.0306267
30	P6	DC	0.0182721
31	P7	DC	0.0349426
32	P8	DC	0.0169524
33	P1	Mono	0.277695
34	P2	Mono	0.203429
35	P3	Mono	0.278854
36	P4	Mono	0.303569
37	P5	Mono	0.367796
38	P6	Mono	0.319497
39	P7	Mono	0.355456
40	P8	Mono	0.280114
41	P1	NK	0.0876758
42	P2	NK	0.0935774
43	P3	NK	0.16528
44	P4	NK	0.0402575
45	P5	NK	0.126542
46	P6	NK	0.161846
47	P7	NK	0.0890186
48	P8	NK	0.149829
49	P1	other	0.0270747
50	P2	other	0.0122058
51	P3	other	0.0122783
52	P4	other	0.00901112
53	P5	other	0.0436477
54	P6	other	0.0243949
55	P7	other	0.0222643
56	P8	other	0.0142095
57	P1	other T	0.0130135
58	P2	other T	0.06161
59	P3	other T	0.0306958
60	P4	other T	0.0748391
61	P5	other T	0.0495621
62	P6	other T	0.0329766
63	P7	other T	0.0293379
64	P8	other T	0.0472381

## Sheet: estimated
	Sample	Cell_Type	Abundance
1	P1	B	0.0601377
2	P2	B	0.0505776
3	P3	B	0.0727941
4	P4	B	0.0492807
5	P5	B	0.133518
6	P6	B	0.127383
7	P7	B	0.194718
8	P8	B	0.0260135
9	P1	CD4 T	0.249619
10	P2	CD4 T	0.311659
11	P3	CD4 T	0.270817
12	P4	CD4 T	0.261074
13	P5	CD4 T	0.167138
14	P6	CD4 T	0.151402
15	P7	CD4 T	0.0768721
16	P8	CD4 T	0.266709
17	P1	CD8 T	0.183157
18	P2	CD8 T	0.141677
19	P3	CD8 T	0.12652
20	P4	CD8 T	0.150407
21	P5	CD8 T	0.149344
22	P6	CD8 T	0.0826566
23	P7	CD8 T	0.137573
24	P8	CD8 T	0.233482
25	P1	DC	0.029635
26	P2	DC	0.0588564
27	P3	DC	0.0461177
28	P4	DC	0.0158773
29	P5	DC	0.0202558
30	P6	DC	0.0032442
31	P7	DC	0.00314895
32	P8	DC	0.00293312
33	P1	Mono	0.283131
34	P2	Mono	0.232786
35	P3	Mono	0.262604
36	P4	Mono	0.303917
37	P5	Mono	0.319593
38	P6	Mono	0.379559
39	P7	Mono	0.388161
40	P8	Mono	0.333748
41	P1	NK	0.0891193
42	P2	NK	0.0802432
43	P3	NK	0.0845815
44	P4	NK	0.0617142
45	P5	NK	0.125302
46	P6	NK	0.107053
47	P7	NK	0.0818759
48	P8	NK	0.0796054
49	P1	other	0.0295287
50	P2	other	0.0030727
51	P3	other	0.00998879
52	P4	other	0.00500903
53	P5	other	0.0404331
54	P6	other	0.0222462
55	P7	other	0.00883126
56	P8	other	0.0112834
57	P1	other T	0.075672
58	P2	other T	0.121128
59	P3	other T	0.126577
60	P4	other T	0.152721
61	P5	other T	0.0444171
62	P6	other T	0.126456
63	P7	other T	0.108819
64	P8	other T	0.0462253

## Sheet: estimated_purified_prot
	estimated_purified_prot_B.P1	estimated_purified_prot_B.P2	estimated_purified_prot_B.P3	estimated_purified_prot_B.P4	estimated_purified_prot_B.P5	estimated_purified_prot_B.P6	estimated_purified_prot_B.P7	estimated_purified_prot_B.P8	estimated_purified_prot_CD4.T.P1	estimated_purified_prot_CD4.T.P2	estimated_purified_prot_CD4.T.P3	estimated_purified_prot_CD4.T.P4	estimated_purified_prot_CD4.T.P5	estimated_purified_prot_CD4.T.P6	estimated_purified_prot_CD4.T.P7	estimated_purified_prot_CD4.T.P8	estimated_purified_prot_CD8.T.P1	estimated_purified_prot_CD8.T.P2	estimated_purified_prot_CD8.T.P3	estimated_purified_prot_CD8.T.P4	estimated_purified_prot_CD8.T.P5	estimated_purified_prot_CD8.T.P6	estimated_purified_prot_CD8.T.P7	estimated_purified_prot_CD8.T.P8	estimated_purified_prot_DC.P1	estimated_purified_prot_DC.P2	estimated_purified_prot_DC.P3	estimated_purified_prot_DC.P4	estimated_purified_prot_DC.P5	estimated_purified_prot_DC.P6	estimated_purified_prot_DC.P7	estimated_purified_prot_DC.P8	estimated_purified_prot_Mono.P1	estimated_purified_prot_Mono.P2	estimated_purified_prot_Mono.P3	estimated_purified_prot_Mono.P4	estimated_purified_prot_Mono.P5	estimated_purified_prot_Mono.P6	estimated_purified_prot_Mono.P7	estimated_purified_prot_Mono.P8	estimated_purified_prot_NK.P1	estimated_purified_prot_NK.P2	estimated_purified_prot_NK.P3	estimated_purified_prot_NK.P4	estimated_purified_prot_NK.P5	estimated_purified_prot_NK.P6	estimated_purified_prot_NK.P7	estimated_purified_prot_NK.P8	estimated_purified_prot_other.P1
CD36	-0.936279	-0.883191	-0.952802	-0.912984	-1.15528	-1.10547	-1.19614	-0.776907	-1.55728	-1.44923	-1.39659	-1.82127	-1.18245	-1.03346	-0.663157	-1.40739	-1.57263	-1.30572	-1.14329	-1.43633	-1.21574	-0.81124	-0.958312	-1.48469	0.981046	1.02587	1.02489	0.947985	0.967392	0.940644	0.940669	0.940387	0.818597	0.957708	0.930841	0.632536	0.73189	0.653058	0.786468	0.914571	-0.896304	-0.831958	-0.842454	-0.759015	-1.06564	-0.900914	-0.725774	-0.73178	0.799508
TIGIT	-1.04677	-1.04375	-1.11681	-1.00689	-1.14234	-1.10939	-1.08982	-0.90203	-0.0223407	-0.359445	-0.200594	-0.0913085	0.227924	0.232574	0.299097	0.143733	0.254198	0.184416	0.250268	0.262842	0.368121	0.3603	0.417653	0.332607	-0.896256	-1.08056	-1.00438	-0.825455	-0.839377	-0.765224	-0.763092	-0.763566	-1.81427	-1.88595	-1.86675	-1.84138	-1.67204	-1.70104	-1.5958	-1.76378	0.739821	0.67836	0.701291	0.682329	0.818312	0.756394	0.743737	0.723275	-1.26001
CD226	-0.74133	-0.750449	-0.76264	-0.720106	-0.636288	-0.59941	-0.410142	-0.658538	1.04713	0.649908	0.979864	1.00324	1.33009	1.25525	1.02816	1.04784	1.0902	0.941049	1.00647	0.982968	1.21704	0.946521	1.202	1.01519	0.0136267	-0.0509116	0.00148908	0.0214864	0.0498698	0.0368766	0.0384701	0.0329495	-0.971616	-1.06282	-0.941471	-1.00725	-0.576474	-0.475513	-0.236077	-1.02192	1.00552	0.933017	1.00418	0.892708	1.2791	1.15978	1.08071	0.910192	0.731719
CD22	1.68844	1.64106	1.83208	1.59805	2.11441	2.06087	2.17598	1.33427	0.197502	0.894862	0.499965	0.445569	-0.558798	-0.57818	-0.963716	-0.102773	-0.269111	-0.402373	-0.564528	-0.400164	-0.610964	-0.812041	-0.790227	-0.259164	-0.23618	-0.0149357	-0.122575	-0.296883	-0.298912	-0.363469	-0.366828	-0.365195	0.633849	0.562713	0.637782	0.828098	0.574924	0.861618	0.4641	0.553556	-0.826246	-0.784676	-0.801623	-0.856547	-0.769299	-0.769393	-0.930776	-0.89584	-0.973635
CD27	0.977019	0.930326	0.9678	0.91946	1.12167	1.01339	1.1472	0.906206	2.02139	1.60876	1.78857	1.84741	1.94884	1.673	1.41153	2.0795	1.94245	1.7187	1.6246	1.62402	1.73473	1.28246	1.49371	1.92549	-0.932163	-1.06047	-1.01032	-0.889206	-0.886925	-0.841144	-0.839019	-0.839404	-1.01048	-1.11448	-1.07854	-1.14838	-0.807918	-0.967793	-0.82221	-1.00345	-0.116842	-0.15986	-0.148819	-0.140982	-0.0280751	-0.111845	-0.0567346	-0.0965153	-0.486308
CD24	1.25097	1.14904	1.3557	1.11509	1.63752	1.50244	1.66854	0.881122	0.0856726	0.514161	0.21446	0.0278099	-0.950391	-1.07122	-1.32719	-0.320203	-0.693724	-1.07746	-1.12651	-1.02008	-1.16272	-1.34288	-1.32685	-0.706131	-1.72882	-1.68803	-1.7239	-1.73371	-1.76521	-1.74015	-1.74118	-1.73672	-0.305038	-0.631202	-0.451239	-0.301086	-0.511545	-0.407855	-0.734127	-0.461185	-1.11327	-1.16543	-1.15109	-1.19531	-1.14821	-1.19679	-1.28007	-1.19315	-1.46701
CX3CR1	-1.05548	-0.988257	-1.08433	-0.981899	-1.3712	-1.26619	-1.37434	-0.888504	-1.07122	-0.965462	-0.971985	-1.00436	-0.835021	-0.635709	-0.305545	-1.05359	0.0386545	0.258979	0.254459	0.209447	0.0296748	0.259832	0.200318	-0.0531383	0.12135	0.0813088	0.099267	0.153294	0.12989	0.171552	0.17261	0.172512	0.0896956	0.278446	0.19581	0.138874	-0.124592	-0.119881	0.000935604	0.053342	1.191	1.22216	1.2203	1.13141	1.11035	1.10548	1.08774	1.10944	0.454588
CLEC12A	-0.682619	-0.668528	-0.698277	-0.667669	-0.650749	-0.694944	-0.622891	-0.645847	-0.385772	-0.264791	-0.40102	-0.36634	-0.343895	-0.402704	-0.325728	-0.285875	-0.413254	-0.389897	-0.41709	-0.380609	-0.32218	-0.339343	-0.298249	-0.287031	1.09016	1.22888	1.16591	1.02085	1.05012	0.965861	0.965579	0.964725	1.69909	1.70308	1.64364	1.69409	1.72915	1.63009	1.8086	1.83466	-0.0016215	0.00323596	-0.0182815	-0.0134432	0.0520304	-0.014057	0.007269	0.012578	1.03938
CD96	-0.657213	-0.628656	-0.739107	-0.588667	-0.850127	-0.719019	-0.809009	-0.470904	0.476643	0.0446322	0.254848	0.512473	0.922318	1.03437	1.01626	0.649938	0.956867	1.01191	1.0192	1.05181	1.07902	1.10692	1.13497	0.92267	-1.28694	-1.55891	-1.45162	-1.16196	-1.19273	-1.0652	-1.06309	-1.06422	-2.00392	-1.93666	-1.99779	-1.9741	-1.8501	-1.7407	-1.72037	-2.00454	0.963357	0.939322	0.942425	0.9536	1.01397	1.04861	1.01295	0.953801	-0.559885
CD274	-1.50628	-1.55049	-1.47664	-1.55504	-1.14247	-1.24151	-0.984815	-1.60808	0.395571	0.530373	0.454777	0.239644	-0.0580992	-0.274013	-0.592211	-0.0946634	-0.381861	-0.744287	-0.718793	-0.699034	-0.44799	-0.781899	-0.597414	-0.574893	-1.80326	-1.85606	-1.83951	-1.78005	-1.77946	-1.75289	-1.75184	-1.75346	-0.379902	-0.692736	-0.494106	-0.459707	-0.109297	-0.056778	-0.0868884	-0.655335	-0.707269	-0.78115	-0.740315	-0.798979	-0.493881	-0.626257	-0.696175	-0.818467	-1.70714
CD14	-0.674455	-0.611005	-0.700673	-0.608399	-0.928419	-0.958659	-1.08433	-0.538999	-1.00446	-0.855728	-0.937402	-0.902319	-0.741495	-0.727813	-0.334213	-0.92931	-0.90698	-0.613213	-0.588613	-0.627509	-0.718091	-0.44276	-0.591215	-0.916019	0.626866	0.652661	0.637977	0.62866	0.619759	0.619358	0.620149	0.621507	1.31575	1.5197	1.38672	1.36817	1.13377	0.851277	1.02756	1.35891	-0.336208	-0.258863	-0.30335	-0.205229	-0.507483	-0.463169	-0.299993	-0.248003	0.743422
CD200	0.654005	0.556367	0.761146	0.528162	1.26427	1.16023	1.41055	0.316319	1.09961	1.45067	1.20834	1.08255	0.213526	0.0168551	-0.62974	0.860491	-0.553136	-0.987007	-1.03954	-0.915518	-0.788337	-1.15778	-1.03313	-0.395724	-1.1285	-1.00656	-1.06924	-1.17608	-1.16296	-1.21166	-1.21415	-1.21302	-0.40377	-0.763408	-0.546667	-0.381725	-0.190827	0.0973643	-0.293685	-0.422328	-1.65015	-1.69761	-1.68136	-1.68209	-1.4803	-1.502	-1.63724	-1.6482	-0.463512
CD19	1.26144	1.18833	1.4835	1.1089	2.08595	1.95411	2.33714	0.80299	1.00687	1.92004	1.51611	1.1209	-0.0311531	-0.244858	-1.01972	0.775805	0.221801	-0.143696	-0.343002	-0.246509	-0.199609	-0.836288	-0.56866	0.46215	-1.26675	-1.01785	-1.12872	-1.33222	-1.31351	-1.39154	-1.39443	-1.39358	0.598767	0.379956	0.635961	0.709839	0.888238	1.28393	0.898601	0.661957	-0.765774	-0.755471	-0.718464	-0.947959	-0.407935	-0.581057	-0.878778	-0.887605	-1.49318
CD70	0.0553941	-0.0111438	0.096703	-0.0154483	0.382968	0.293212	0.458991	-0.117047	0.215753	0.344921	0.235915	0.142922	-0.267485	-0.401745	-0.658379	0.0378868	0.118976	-0.227059	-0.255896	-0.165978	-0.104965	-0.411466	-0.295714	0.167273	-1.35052	-1.37398	-1.37284	-1.33996	-1.34653	-1.32882	-1.329	-1.32772	-0.920642	-1.19496	-1.04029	-0.934319	-0.796264	-0.717079	-0.892372	-0.977062	-0.478902	-0.547114	-0.519325	-0.564608	-0.349525	-0.446103	-0.539191	-0.534835	-2.02962
CD72	1.11595	1.0887	1.2386	1.01406	1.65645	1.56236	1.83702	0.810798	0.318074	1.06598	0.561483	0.378289	-0.239252	-0.361791	-0.787786	0.140299	0.0955425	-0.0282485	-0.279147	-0.184233	-0.118488	-0.517402	-0.328087	0.208672	0.0228833	0.283567	0.147041	-0.0610429	-0.0294301	-0.129559	-0.131829	-0.132789	0.244773	0.205204	0.216601	0.312129	0.466161	0.69856	0.509762	0.251962	0.0993053	0.133047	0.10158	-0.0802354	0.389411	0.211408	-0.0171839	-0.0413727	-1.13615
CD2	-0.297921	-0.299507	-0.384418	-0.237188	-0.522866	-0.360197	-0.439654	-0.140978	1.52754	0.813602	1.19673	1.60463	1.80248	1.90358	1.74212	1.68857	1.8777	1.79378	1.8011	1.89613	1.78222	1.71608	1.80599	1.79171	0.428691	0.306082	0.371644	0.456349	0.455012	0.478784	0.479352	0.476404	-1.1784	-1.19447	-1.20862	-1.14999	-1.13406	-0.959704	-0.888964	-1.17714	1.52177	1.44486	1.48334	1.44553	1.56681	1.58311	1.49976	1.44772	0.00468284
CD9	-0.0145225	-0.0445755	0.0894335	-0.0769883	0.378173	0.280262	0.510689	-0.156749	-0.00516323	0.317744	0.333486	-0.0862547	-0.215981	-0.366256	-0.612137	-0.0902224	0.496192	0.285141	0.278983	0.20534	0.394156	-0.0298055	0.178846	0.585728	-0.477552	-0.391531	-0.405282	-0.509647	-0.482982	-0.528731	-0.529084	-0.53017	0.929492	0.802143	1.01467	0.880125	1.21241	1.27521	1.27688	0.977689	-0.993608	-0.992469	-0.937493	-0.999976	-0.807001	-0.866531	-0.894203	-0.966703	1.37141
CD81	0.973952	0.998969	0.871639	1.02104	0.540842	0.639614	0.388823	1.11566	-0.0823028	-0.522329	-0.427778	-0.0792204	0.358503	0.537963	0.872163	0.18598	0.633988	0.865557	0.835221	0.854018	0.659062	0.970751	0.811954	0.599035	0.637169	0.512485	0.550582	0.680093	0.657432	0.713964	0.714777	0.71602	-0.724939	-0.530299	-0.762433	-0.741539	-0.997171	-1.10319	-1.02579	-0.663849	1.23743	1.24305	1.19587	1.24896	1.04051	1.11199	1.16875	1.25004	0.712791
CD80	-0.549738	-0.562272	-0.504045	-0.584389	-0.414603	-0.50424	-0.441912	-0.651895	-1.15774	-0.6873	-0.966312	-1.1958	-1.57283	-1.61442	-1.52102	-1.38248	-1.92119	-1.9636	-1.91123	-1.92528	-1.89943	-1.75821	-1.85187	-1.88627	-0.801691	-0.751702	-0.785482	-0.808185	-0.823686	-0.816682	-0.816976	-0.814223	0.575819	0.466801	0.529011	0.579599	0.450106	0.393973	0.288139	0.509866	-1.82226	-1.79122	-1.81669	-1.70672	-1.94735	-1.87245	-1.76759	-1.7324	-1.60399
CD83	0.664663	0.714772	0.605314	0.716344	0.105106	0.182922	-0.184099	0.770171	-1.79902	-1.74606	-1.87236	-1.74928	-1.6095	-1.31778	-0.651213	-1.78538	-1.60802	-1.18735	-1.12295	-1.1786	-1.5262	-0.777899	-1.19111	-1.74016	1.18405	1.193	1.17604	1.18268	1.14505	1.17274	1.17213	1.1761	0.542144	0.803697	0.565432	0.571873	-0.113279	-0.306207	-0.339354	0.475531	-0.534146	-0.443445	-0.527104	-0.32402	-1.04916	-0.785293	-0.555652	-0.406398	0.447486
CD86	0.415997	0.39489	0.437886	0.37581	0.474927	0.36635	0.366268	0.309701	-0.832444	-0.548205	-0.789805	-0.864045	-1.11727	-1.17968	-1.02208	-0.887035	-1.14546	-1.15762	-1.16183	-1.1411	-1.18998	-1.08976	-1.19467	-1.06268	0.954747	1.12855	1.04686	0.87097	0.885286	0.804797	0.803293	0.805656	1.29475	1.23985	1.21349	1.27654	1.09736	0.931836	0.895056	1.33849	-1.08858	-1.06834	-1.10497	-1.01648	-1.22195	-1.20074	-1.10709	-1.01562	0.272348
CCR10	-0.128453	-0.192503	-0.0451247	-0.212116	0.211153	0.110431	0.312024	-0.363857	0.712992	0.986844	0.857953	0.668619	-0.0995926	-0.274353	-0.61534	0.21706	0.153611	-0.219948	-0.270394	-0.198433	-0.257754	-0.596108	-0.459299	-0.0246894	-1.31979	-1.27408	-1.29629	-1.3324	-1.34432	-1.34221	-1.34255	-1.34178	0.0565977	-0.224263	-0.0207169	0.0477685	0.0307017	0.126158	-0.0300627	-0.194589	-0.658559	-0.713084	-0.672742	-0.764081	-0.580109	-0.677512	-0.770858	-0.790476	-1.48337
CD63	0.456996	0.497852	0.406278	0.512535	0.169156	0.205586	0.0552953	0.615524	-0.509201	-0.838129	-0.565351	-0.536274	0.211749	0.294447	0.637885	-0.444585	0.601995	0.857475	0.927162	0.805291	0.84579	0.993677	0.931974	0.392259	1.42425	1.39648	1.43108	1.41856	1.4376	1.41888	1.41952	1.41682	0.23031	0.44861	0.35185	0.185067	0.244658	0.0470375	0.27158	0.161027	1.54382	1.55262	1.57175	1.50773	1.55398	1.49279	1.5146	1.47655	1.30898
CD69	1.004	0.994593	0.970302	1.02687	0.760465	0.832155	0.709525	1.11993	0.691109	-0.0206926	0.595786	0.577697	1.25341	1.31841	1.42458	0.809029	0.941921	1.01145	1.21522	1.03406	1.11482	1.22582	1.19894	0.776022	-0.334341	-0.585082	-0.438206	-0.246921	-0.260575	-0.167624	-0.165606	-0.167157	-1.73156	-1.67243	-1.58293	-1.82339	-1.66479	-1.72979	-1.61122	-1.80955	1.17152	1.12312	1.20813	1.15715	1.15619	1.17505	1.20481	1.15072	0.498756
CD68	-0.395389	-0.331057	-0.44036	-0.329745	-0.969871	-0.896233	-1.19942	-0.271064	-1.61862	-1.4972	-1.5877	-1.57709	-1.59825	-1.35022	-0.704562	-1.94487	-1.41664	-1.05288	-0.984077	-1.06411	-1.45601	-0.787451	-1.12891	-1.81669	0.896524	0.911754	0.900121	0.896448	0.853005	0.8871	0.887312	0.889656	0.683117	0.913052	0.746274	0.707683	-0.00851866	-0.214272	-0.160202	0.374659	-0.636658	-0.54848	-0.609196	-0.445904	-1.15638	-0.91478	-0.668302	-0.589199	1.00758
CD109	-1.90358	-1.95524	-1.78178	-1.96344	-1.20068	-1.30552	-0.782215	-2.07592	1.20292	1.62146	1.5428	1.24475	0.487217	0.182333	-0.530432	1.08273	-0.000331599	-0.499378	-0.510384	-0.426029	-0.136582	-0.795719	-0.364622	0.28581	-0.442628	-0.217151	-0.290868	-0.54007	-0.486689	-0.615579	-0.616309	-0.620067	0.970551	0.589839	0.942797	1.01453	1.49781	1.78426	1.83708	1.09789	-1.03414	-1.10026	-1.01484	-1.15898	-0.597873	-0.782151	-0.944695	-1.08385	0.186812
CD52	1.71388	1.7971	1.57394	1.83136	0.959472	1.21107	0.699778	2.01301	-0.0354829	-0.697312	-0.432088	0.116177	0.980107	1.38208	1.85646	0.594899	0.848032	1.44693	1.43995	1.40175	1.11042	1.7518	1.4219	0.883289	1.52707	1.34913	1.41729	1.60113	1.57187	1.65226	1.65243	1.65356	-0.800253	-0.300933	-0.6926	-0.743041	-1.14602	-1.17998	-1.14026	-0.583963	1.37466	1.4639	1.3819	1.55216	1.01364	1.29995	1.43425	1.53292	1.52637
CD55	0.697284	0.732263	0.640215	0.743213	0.414066	0.504783	0.259927	0.844002	-0.0955627	-0.417577	-0.236349	-0.0964733	0.475239	0.618404	0.803741	0.268287	0.389433	0.645464	0.676202	0.602087	0.596153	0.825601	0.672666	0.475244	0.850049	0.780539	0.815924	0.87165	0.873817	0.891305	0.890891	0.891396	0.102719	0.313795	0.170493	0.0734857	0.0565491	0.00852913	0.000253402	0.27386	0.493069	0.529284	0.50717	0.577814	0.387407	0.497565	0.549111	0.595935	0.656242
CD99	0.635791	0.686228	0.535012	0.743112	0.153224	0.285578	-0.0352776	0.875678	-0.330314	-0.838578	-0.572658	-0.123183	0.440622	0.659038	1.03115	0.151303	0.538976	0.877909	0.934379	0.972614	0.775346	1.14335	0.945439	0.624337	1.05593	0.924319	0.98644	1.10728	1.09028	1.13469	1.1351	1.13583	-0.60331	-0.330126	-0.529455	-0.484656	-0.747741	-0.855145	-0.782183	-0.409186	1.27253	1.29706	1.27504	1.36497	1.11128	1.21214	1.27691	1.35433	1.37296
CD59	-0.175182	-0.199628	-0.227451	-0.157038	-0.151351	-0.14209	-0.069566	-0.112243	0.282158	-0.0667878	0.0760766	0.300226	0.481762	0.454533	0.416057	0.543433	-0.157634	-0.248214	-0.16223	-0.0930739	0.0376327	0.04489	0.105913	0.043644	0.1159	0.0534902	0.0831731	0.122894	0.134341	0.129721	0.130521	0.129336	-0.998195	-1.10735	-1.08542	-0.978465	-0.811477	-0.803191	-0.693121	-0.839017	0.123912	0.0658654	0.0798513	0.136782	0.204417	0.191156	0.209417	0.1822	0.157296
CD93	-0.878489	-0.879882	-0.838792	-0.920022	-0.561478	-0.706336	-0.489524	-0.95873	0.382103	0.747072	0.472377	0.297438	0.0826381	-0.179742	-0.389032	0.330208	0.0618424	-0.0746787	-0.209657	-0.192044	-0.00936977	-0.383864	-0.207452	0.188622	0.683927	0.907865	0.802933	0.583723	0.631571	0.512355	0.511645	0.510589	2.24412	2.1621	2.16952	2.16436	2.43778	2.32644	2.45763	2.34915	-0.0926395	-0.0937192	-0.106957	-0.214957	0.137185	-0.0757155	-0.147076	-0.155608	0.364962
CD244	-1.30174	-1.30757	-1.25869	-1.31456	-1.06268	-1.14927	-0.88932	-1.30361	-0.248471	-0.0694137	-0.031891	-0.338374	-0.325049	-0.481032	-0.555022	-0.255816	0.859373	0.637303	0.619028	0.587187	0.740002	0.303128	0.579552	0.958569	-0.0968726	-0.0237386	-0.0347528	-0.134639	-0.105272	-0.157686	-0.156602	-0.158688	0.705845	0.574932	0.742333	0.651204	0.963277	0.916636	1.14361	0.784049	1.05211	0.991032	1.06733	0.825021	1.36527	1.0815	0.944229	0.898851	-0.121455
MERTK	-1.71709	-1.74621	-1.63549	-1.78668	-1.39826	-1.58347	-1.31506	-1.8921	-0.0201097	0.526354	0.239449	-0.176224	-0.915729	-1.19869	-1.35223	-0.704679	-1.03523	-1.34389	-1.36507	-1.38454	-1.33156	-1.59347	-1.46883	-1.28968	-1.54112	-1.45901	-1.50371	-1.56311	-1.57391	-1.57646	-1.57545	-1.57443	1.50775	1.23427	1.4242	1.4152	1.43059	1.30494	1.34818	1.17821	-1.24896	-1.27493	-1.25261	-1.33439	-1.20056	-1.35152	-1.34387	-1.37805	-0.436673
CD48	1.37835	1.41074	1.31602	1.44503	0.960581	1.09396	0.769293	1.51903	1.03233	0.463296	0.798161	1.20495	1.53682	1.68996	1.79925	1.33229	1.51506	1.77522	1.76148	1.77693	1.50734	1.70369	1.55047	1.43097	1.46762	1.41247	1.45055	1.48016	1.47402	1.48242	1.48167	1.48163	0.0694108	0.332302	0.167581	0.135566	-0.132094	-0.167776	-0.173464	0.146275	1.32629	1.35092	1.34324	1.37593	1.16521	1.26793	1.28226	1.34577	1.18691
CD47	0.81605	0.835537	0.765695	0.850237	0.611518	0.705347	0.539085	0.908564	0.566788	0.214148	0.376173	0.614931	0.969872	1.07574	1.10296	0.789827	0.881502	1.03965	1.0152	1.01516	0.961347	1.06063	0.996953	0.866573	0.853546	0.812161	0.832084	0.862096	0.867413	0.869505	0.869064	0.868162	-0.195664	-0.038612	-0.165472	-0.190447	-0.210163	-0.179624	-0.179445	-0.123636	1.2586	1.26072	1.25147	1.2249	1.25634	1.26981	1.2174	1.23312	0.843709
CD46	0.245386	0.2965	0.17257	0.326477	-0.123068	-0.0146895	-0.266559	0.433736	-0.291942	-0.601438	-0.442167	-0.175601	0.289628	0.462092	0.734836	-0.0353431	0.10205	0.407327	0.449478	0.433308	0.332538	0.658436	0.486609	0.082189	0.680119	0.582353	0.625323	0.722859	0.709773	0.749375	0.749658	0.749754	-0.333501	-0.0963783	-0.26226	-0.272904	-0.437617	-0.505018	-0.465457	-0.266051	0.549933	0.59345	0.562635	0.661662	0.399061	0.522743	0.603395	0.630137	0.511962
CD40	0.843797	0.854162	0.84104	0.841656	0.744934	0.752907	0.590045	0.822711	-1.67555	-1.38259	-1.63792	-1.62654	-1.59865	-1.43216	-1.12977	-1.44571	-1.77584	-1.55478	-1.52028	-1.52123	-1.58318	-1.16507	-1.42807	-1.52982	-0.0776707	-0.0812188	-0.100931	-0.0594316	-0.0819433	-0.0530245	-0.0541269	-0.0497946	-0.318513	-0.214403	-0.334238	-0.255648	-0.522177	-0.546703	-0.753511	-0.147278	-0.869909	-0.806182	-0.871461	-0.727595	-1.07463	-0.925263	-0.84278	-0.713533	-0.691746
CD28	-1.07753	-1.12015	-1.07308	-1.09942	-0.829734	-0.844861	-0.648147	-1.10936	2.21936	1.86671	2.11406	2.13798	1.91778	1.69517	1.15499	1.92333	1.33528	0.956696	0.958146	1.00119	1.16101	0.696461	0.956739	1.1312	-1.34256	-1.44847	-1.39265	-1.30826	-1.30337	-1.27234	-1.27113	-1.27434	-0.660637	-0.92166	-0.725589	-0.728427	-0.343418	-0.212084	-0.189338	-0.865345	-0.52502	-0.60428	-0.545273	-0.557211	-0.342411	-0.38076	-0.421046	-0.578075	-0.890991
CD163	-1.48986	-1.45647	-1.50298	-1.46903	-1.49952	-1.57431	-1.57802	-1.43679	-1.39776	-1.05335	-1.30241	-1.46082	-1.40082	-1.44794	-1.2077	-1.62424	-1.39512	-1.31848	-1.30235	-1.3359	-1.23544	-1.1199	-1.20102	-1.49351	0.391749	0.489717	0.437098	0.351404	0.363601	0.320788	0.320513	0.320624	1.09498	1.10175	1.05522	1.06186	1.06443	0.875402	0.924632	0.98204	-1.17059	-1.12739	-1.17123	-1.06636	-1.24289	-1.22191	-1.10083	-1.11273	-0.282194
CD164	0.380561	0.463093	0.26263	0.490299	-0.135871	0.0582332	-0.325897	0.680729	-1.34074	-1.69992	-1.545	-1.29742	-0.268808	0.0879435	0.566687	-0.858262	-0.709498	-0.175181	-0.0696921	-0.179841	-0.131829	0.500003	0.191117	-0.628971	1.05636	0.907575	0.967519	1.11865	1.11067	1.16701	1.16694	1.16672	-1.05352	-0.676803	-0.953623	-1.03214	-1.10223	-1.11699	-1.12516	-0.888506	0.643007	0.720903	0.65814	0.822401	0.450201	0.678805	0.788596	0.810831	0.887009
[truncated: 15 more columns]

## Sheet: estimated_purified_RNA
	estimated_purified_RNA_B.P1	estimated_purified_RNA_B.P2	estimated_purified_RNA_B.P3	estimated_purified_RNA_B.P4	estimated_purified_RNA_B.P5	estimated_purified_RNA_B.P6	estimated_purified_RNA_B.P7	estimated_purified_RNA_B.P8	estimated_purified_RNA_CD4.T.P1	estimated_purified_RNA_CD4.T.P2	estimated_purified_RNA_CD4.T.P3	estimated_purified_RNA_CD4.T.P4	estimated_purified_RNA_CD4.T.P5	estimated_purified_RNA_CD4.T.P6	estimated_purified_RNA_CD4.T.P7	estimated_purified_RNA_CD4.T.P8	estimated_purified_RNA_CD8.T.P1	estimated_purified_RNA_CD8.T.P2	estimated_purified_RNA_CD8.T.P3	estimated_purified_RNA_CD8.T.P4	estimated_purified_RNA_CD8.T.P5	estimated_purified_RNA_CD8.T.P6	estimated_purified_RNA_CD8.T.P7	estimated_purified_RNA_CD8.T.P8	estimated_purified_RNA_DC.P1	estimated_purified_RNA_DC.P2	estimated_purified_RNA_DC.P3	estimated_purified_RNA_DC.P4	estimated_purified_RNA_DC.P5	estimated_purified_RNA_DC.P6	estimated_purified_RNA_DC.P7	estimated_purified_RNA_DC.P8	estimated_purified_RNA_Mono.P1	estimated_purified_RNA_Mono.P2	estimated_purified_RNA_Mono.P3	estimated_purified_RNA_Mono.P4	estimated_purified_RNA_Mono.P5	estimated_purified_RNA_Mono.P6	estimated_purified_RNA_Mono.P7	estimated_purified_RNA_Mono.P8	estimated_purified_RNA_NK.P1	estimated_purified_RNA_NK.P2	estimated_purified_RNA_NK.P3	estimated_purified_RNA_NK.P4	estimated_purified_RNA_NK.P5	estimated_purified_RNA_NK.P6	estimated_purified_RNA_NK.P7	estimated_purified_RNA_NK.P8	estimated_purified_RNA_other.P1
JMJD6	-0.0526676	-0.0359475	-0.0516552	-0.0299395	-0.194312	-0.126525	-0.194679	0.0189372	-0.0949055	-0.203969	-0.0339516	-0.102501	0.0382332	0.127158	0.224387	-0.0677334	0.105371	0.163929	0.232843	0.161211	0.161325	0.283934	0.253129	0.0857819	0.258299	0.216815	0.247778	0.278173	0.274194	0.297434	0.297816	0.297389	-0.0666585	-0.00862181	0.0198714	-0.0796577	-0.137158	-0.106425	-0.0671177	-0.0816972	0.365258	0.374052	0.398105	0.397571	0.338771	0.393361	0.420835	0.395294	-0.0772572
CELSR1	-0.524522	-0.488611	-0.471476	-0.508248	-0.468219	-0.323361	-0.289261	-0.532085	-1.03243	-0.837033	-0.888743	-0.967863	-1.02163	-0.807101	-0.891951	-1.05893	-1.18952	-1.07729	-1.08155	-1.12614	-1.18473	-1.0049	-1.03985	-1.2205	-1.59805	-1.59325	-1.58322	-1.57677	-1.59501	-1.56719	-1.56734	-1.56853	-1.69307	-1.64541	-1.58738	-1.62263	-1.71253	-1.45842	-1.51651	-1.74195	-1.14615	-1.0932	-1.09545	-1.10246	-1.19133	-1.03681	-1.07299	-1.11851	-1.64627
LYZ	1.33333	1.26738	1.34245	1.31267	1.17559	1.13629	1.19482	1.25298	1.8891	1.75871	2.01479	1.98079	1.47841	1.43997	1.46217	1.60217	1.76597	1.6015	1.69615	1.73906	1.4524	1.40266	1.50461	1.5442	2.90167	2.95411	2.9489	2.85502	2.85543	2.81188	2.81152	2.81036	2.97368	2.91776	2.99673	3.01105	2.6694	2.77951	2.85338	2.80988	1.51524	1.45189	1.52704	1.47007	1.38242	1.36219	1.40116	1.37425	2.35163
C1orf54	-0.915461	-0.888203	-0.885761	-0.878974	-0.870644	-0.950554	-0.791488	-0.911992	-0.374012	-0.304693	-0.294799	-0.259175	-0.27835	-0.447853	-0.349646	-0.523403	-0.698134	-0.669505	-0.652064	-0.626	-0.606464	-0.695685	-0.583804	-0.839751	0.650147	0.700445	0.684183	0.632951	0.654549	0.608205	0.609813	0.606612	0.0455912	0.0407561	0.0846439	0.140312	0.271082	0.0467013	0.354166	-0.0303001	-0.83599	-0.820935	-0.811115	-0.792651	-0.799	-0.888724	-0.774356	-0.856105	-0.761851
SSPN	0.958956	0.94556	0.978971	0.894419	1.36346	1.33211	1.59601	0.7518	-0.641112	-0.0332709	-0.740851	-0.530559	-1.08169	-0.980873	-1.23247	-0.551811	-0.929373	-0.883367	-1.17604	-0.988239	-1.18345	-1.22487	-1.16942	-0.742075	-1.34253	-1.19628	-1.31156	-1.37648	-1.3921	-1.4207	-1.42193	-1.42057	-0.810203	-0.782426	-0.969862	-0.694392	-0.848783	-0.548125	-0.681128	-0.647588	-1.14747	-1.07923	-1.2054	-1.20088	-1.17231	-1.11886	-1.22847	-1.16439	-0.829791
PEBP4	-0.291567	-0.322567	-0.328323	-0.338186	-0.262691	-0.226491	-0.2353	-0.322168	-1.34441	-1.52146	-1.59016	-1.58457	-1.46771	-1.34999	-1.28908	-1.39188	-0.831269	-0.92132	-0.942041	-0.966484	-0.932753	-0.844913	-0.910267	-0.812277	-1.34432	-1.38277	-1.37606	-1.34831	-1.35671	-1.33428	-1.33437	-1.33272	-1.18003	-1.33469	-1.32964	-1.33813	-1.297	-1.26782	-1.32837	-1.18126	-0.559781	-0.608966	-0.625845	-0.619142	-0.607057	-0.568693	-0.602706	-0.552787	-1.40138
DSC2	-1.59277	-1.64839	-1.54908	-1.59694	-1.40542	-1.39402	-1.46012	-1.64794	-0.867376	-1.1383	-0.858147	-0.87177	-1.0112	-1.07791	-1.3298	-0.692506	-0.959254	-1.25955	-1.10712	-1.05333	-0.982967	-1.16141	-1.213	-0.711119	-0.791581	-0.781183	-0.744507	-0.832097	-0.813695	-0.869154	-0.871954	-0.869372	0.805368	0.439788	0.724528	0.826793	1.19246	1.35235	0.961565	1.15179	-1.32995	-1.45567	-1.34648	-1.37897	-1.23836	-1.29172	-1.42837	-1.30288	-0.842786
ERMN	-0.509504	-0.46083	-0.487548	-0.482884	-0.683777	-0.518932	-0.496293	-0.426353	-0.76833	-0.768622	-0.653943	-0.823679	-0.621326	-0.398475	-0.257462	-0.830756	-0.528408	-0.383842	-0.331802	-0.471939	-0.476927	-0.227194	-0.209756	-0.631071	-0.486033	-0.52593	-0.494256	-0.456264	-0.467614	-0.425319	-0.423699	-0.426276	-0.765319	-0.652949	-0.627715	-0.804261	-0.866444	-0.69815	-0.518694	-0.852776	-0.248158	-0.201137	-0.190681	-0.200324	-0.32551	-0.175834	-0.108212	-0.213267	-1.02316
GMPR	-1.30368	-1.35598	-1.26924	-1.35099	-1.17964	-1.19486	-1.20044	-1.40196	-0.769871	-1.00925	-0.778594	-1.00858	-0.976147	-1.05547	-1.19143	-1.17592	-0.690397	-0.964921	-0.84067	-0.914053	-0.777754	-0.942499	-0.946503	-0.929255	-0.631506	-0.620126	-0.591351	-0.68069	-0.658842	-0.703479	-0.704939	-0.706006	0.190858	-0.136596	0.113527	0.0334674	0.385347	0.409829	0.224647	0.00198766	-0.823779	-0.939492	-0.845429	-0.93502	-0.757514	-0.838509	-0.927029	-0.947371	1.00433
ATP6V1C2	-1.15629	-1.10971	-1.16511	-1.09734	-1.00772	-0.962663	-0.973531	-1.03468	-1.66059	-1.72614	-1.74181	-1.57016	-1.11332	-1.07187	-1.06744	-1.19875	-1.41263	-1.29681	-1.29076	-1.26416	-1.00446	-0.967731	-1.00401	-1.05944	-1.25516	-1.30486	-1.28501	-1.21708	-1.19934	-1.19285	-1.19281	-1.19292	-1.35815	-1.33087	-1.34681	-1.26959	-0.869816	-0.863477	-0.896316	-0.974494	-1.16242	-1.13219	-1.15677	-1.06683	-0.98343	-0.962596	-0.974786	-0.97453	-1.38427
SCUBE3	-1.89671	-1.95879	-1.98314	-1.93398	-1.81496	-1.945	-2.02177	-1.8321	-2.01856	-2.77076	-2.48988	-2.48379	-1.73473	-1.95816	-1.77845	-1.92672	-1.3432	-1.64284	-1.50141	-1.57128	-1.11279	-1.2779	-1.34801	-1.21316	-1.88548	-2.03316	-1.95698	-1.88787	-1.85745	-1.85326	-1.85216	-1.8497	-1.65049	-2.08429	-1.92159	-1.97194	-1.31031	-1.82679	-1.76966	-1.52837	-1.32545	-1.49393	-1.44434	-1.39106	-1.19924	-1.37679	-1.33739	-1.24705	-1.80664
CCDC15	-1.11436	-1.12686	-1.09413	-1.13373	-1.12736	-1.04096	-1.2488	-1.07662	-0.637208	-0.900027	-0.601588	-0.891993	-0.557532	-0.503216	-0.626595	-0.565776	-0.448715	-0.570626	-0.428553	-0.590361	-0.375566	-0.377201	-0.508165	-0.364931	-1.03627	-1.09688	-1.0353	-1.03777	-1.02729	-1.01634	-1.01837	-1.01655	-0.986793	-1.15829	-0.956504	-1.16743	-0.895199	-0.835393	-1.14858	-0.940848	-0.179345	-0.247655	-0.166962	-0.242316	-0.095434	-0.0881155	-0.214307	-0.15549	-0.643641
CLEC18A	-1.25455	-1.11498	-1.23255	-1.18813	-1.34693	-1.1679	-1.14925	-1.17752	-1.50494	-0.95081	-1.46002	-1.37447	-1.3118	-1.09106	-1.00171	-1.57496	-1.50037	-1.11137	-1.32574	-1.33163	-1.39732	-1.13435	-1.15841	-1.61136	-1.29991	-1.24863	-1.31084	-1.26114	-1.2781	-1.24225	-1.24102	-1.24368	-1.41095	-1.07436	-1.32575	-1.29299	-1.36282	-1.18778	-1.07696	-1.47322	-1.19153	-1.01473	-1.15184	-1.0905	-1.24506	-1.08842	-1.04083	-1.13934	-1.55036
ZNF852	-0.906727	-0.867213	-0.870965	-0.862214	-0.788177	-0.783045	-0.867199	-0.828554	-0.981925	-0.950375	-0.87369	-0.886209	-0.632013	-0.65829	-0.711236	-0.612892	-0.823121	-0.743391	-0.699229	-0.723581	-0.547189	-0.588909	-0.658449	-0.521154	-0.693657	-0.704229	-0.683611	-0.674221	-0.658924	-0.666295	-0.667352	-0.666059	-1.19872	-1.16962	-1.09617	-1.11144	-0.866601	-0.936235	-1.07078	-0.914576	-0.677514	-0.649379	-0.631461	-0.621098	-0.524039	-0.551551	-0.604208	-0.548798	-1.20562
ZNF572	-1.18561	-1.18539	-1.21293	-1.19555	-1.15313	-1.2317	-1.38547	-1.18435	-1.43104	-1.54464	-1.65458	-1.58012	-1.4468	-1.56271	-1.48273	-1.44331	-1.23867	-1.29752	-1.32907	-1.31502	-1.24253	-1.28274	-1.45054	-1.21182	-1.68871	-1.72133	-1.71752	-1.68606	-1.69037	-1.67762	-1.67808	-1.67407	-1.31044	-1.45353	-1.45147	-1.39647	-1.2525	-1.58092	-1.73035	-1.27863	-1.19387	-1.22589	-1.25196	-1.21275	-1.20853	-1.2962	-1.31116	-1.16517	-1.4838
H1F0	-0.97362	-1.0239	-0.878849	-0.970804	-0.758315	-0.916474	-0.857556	-0.996397	0.0580931	-0.300461	0.397812	0.0229224	0.28278	-0.0342325	-0.135188	-0.114339	-0.623984	-0.842972	-0.508649	-0.666255	-0.387889	-0.650722	-0.604346	-0.787299	0.267285	0.243934	0.339788	0.240025	0.284621	0.221345	0.221171	0.218581	0.773654	0.500653	0.947562	0.750366	1.32353	1.07523	1.08465	0.715062	-0.599859	-0.711722	-0.511074	-0.620383	-0.384524	-0.581965	-0.581515	-0.651983	0.742042
F5	-1.15521	-1.18305	-1.21978	-1.18587	-1.16189	-1.19059	-1.14471	-1.20781	0.700941	0.56099	0.390607	0.498437	0.51366	0.331511	0.208032	0.40449	-0.706262	-0.876631	-0.931937	-0.867189	-0.799781	-0.866067	-0.838068	-1.00589	-1.25229	-1.28362	-1.29264	-1.26872	-1.26944	-1.2682	-1.26679	-1.26798	0.801757	0.585045	0.526655	0.646965	0.92297	0.853818	0.905777	0.613779	-0.853917	-0.931105	-0.965858	-0.919133	-0.885241	-0.946446	-0.909933	-0.95381	-0.596966
HLA-B	2.23461	2.27485	2.19178	2.28674	2.04098	1.98214	1.89067	2.38987	1.7785	1.83613	1.89231	1.998	2.23333	2.22008	2.427	2.14995	2.12654	2.4039	2.38074	2.37116	2.3746	2.44746	2.45391	2.30545	2.0856	2.03067	2.0385	2.14623	2.14004	2.18582	2.18709	2.18747	0.92634	1.33287	1.11244	1.04113	0.780296	0.620748	0.797786	1.03225	2.36003	2.46398	2.41915	2.4749	2.38886	2.39184	2.48753	2.46501	1.97748
LRRC37A	-1.49951	-1.46038	-1.37315	-1.45862	-1.1476	-1.43279	-1.5235	-1.44143	-1.3702	-1.38817	-0.933709	-1.33994	-0.716462	-1.17594	-1.16781	-1.26135	-1.48037	-1.42811	-1.19907	-1.4123	-0.928971	-1.27868	-1.38224	-1.40866	-1.42036	-1.44552	-1.36112	-1.40107	-1.35623	-1.39101	-1.39125	-1.39029	-1.29979	-1.33832	-0.996573	-1.25444	-0.485297	-1.16571	-1.25373	-1.19157	-1.27369	-1.26256	-1.13144	-1.22442	-0.912352	-1.2262	-1.23935	-1.19863	-1.31744
LRRC37A2	-0.326031	-0.250124	-0.30955	-0.21698	-0.282389	-0.174475	-0.29888	-0.183862	-0.5897	-0.400929	-0.4801	-0.159881	-0.113862	0.0194245	-0.0583059	0.0609987	-0.420559	-0.1802	-0.218077	-0.0851265	-0.085311	0.0133414	-0.0702801	0.0671009	-0.260174	-0.269084	-0.270792	-0.205387	-0.209789	-0.195307	-0.196738	-0.195202	-0.785251	-0.558724	-0.646767	-0.45837	-0.497984	-0.324229	-0.519028	-0.310021	-0.223822	-0.126165	-0.166903	-0.0629701	-0.0966032	-0.00521511	-0.0680873	-0.0125309	-0.75912
CLU	-1.04127	-1.0667	-1.1448	-1.12997	-0.909737	-0.955394	-0.918302	-1.09204	0.0240884	-0.0967968	-0.474021	-0.494767	0.00426452	-0.154009	-0.308525	-0.181572	0.123555	-0.0763636	-0.244331	-0.254795	0.184046	-0.0855734	0.00415779	0.033234	-0.477809	-0.472615	-0.528377	-0.526636	-0.483278	-0.519999	-0.520369	-0.52205	0.565081	0.367155	0.185098	0.178744	0.878897	0.852999	0.782035	0.483145	-0.317521	-0.391551	-0.481384	-0.478749	-0.1719	-0.288407	-0.345525	-0.398375	1.85856
RAB8B	0.512628	0.51378	0.47944	0.530391	0.427373	0.398166	0.300834	0.602523	0.316341	0.132323	0.284781	0.31106	0.584711	0.560386	0.672003	0.507195	0.585499	0.632556	0.683892	0.650215	0.744903	0.771654	0.728635	0.691189	0.575916	0.512666	0.542425	0.602272	0.606509	0.627919	0.628218	0.629129	0.236022	0.306151	0.274083	0.215173	0.25431	0.128423	0.147903	0.328011	0.977173	0.97492	0.98339	1.00579	1.0369	1.00529	1.02529	1.03859	0.460328
UBE2D1	0.251336	0.250075	0.217739	0.256771	0.199859	0.163233	0.193037	0.291706	0.149724	0.0537797	0.0614674	0.132666	0.259494	0.219407	0.33549	0.22393	0.232977	0.253703	0.249117	0.257519	0.292115	0.302847	0.335242	0.264902	0.579812	0.558976	0.558222	0.585371	0.591332	0.593075	0.594126	0.593858	0.782678	0.816913	0.747463	0.759348	0.826111	0.75091	0.881153	0.86082	0.266039	0.265141	0.248646	0.28528	0.260408	0.239589	0.30849	0.296569	0.423465
VPS13D	0.209895	0.214095	0.165828	0.223894	0.150906	0.154595	0.0558715	0.288142	0.176607	0.0214836	0.0722295	0.146221	0.418599	0.420933	0.468324	0.342903	0.211906	0.253444	0.266348	0.256873	0.362092	0.411742	0.353499	0.292869	0.216629	0.159385	0.176545	0.23949	0.244319	0.264098	0.264023	0.264626	-0.206869	-0.165016	-0.225259	-0.24075	-0.173937	-0.243265	-0.268537	-0.142141	0.32179	0.322193	0.306114	0.35759	0.34727	0.359759	0.373859	0.386094	-0.0715722
EDC4	-1.1149	-1.06063	-1.10506	-1.089	-1.09932	-1.04285	-1.09746	-1.03647	-1.08977	-1.0084	-1.09129	-1.13731	-0.843126	-0.805994	-0.790958	-0.852222	-0.923939	-0.813022	-0.840633	-0.89926	-0.743225	-0.701288	-0.74718	-0.735803	-1.06222	-1.07627	-1.07343	-1.04289	-1.03632	-1.02333	-1.02325	-1.02262	-1.04076	-0.980914	-1.00726	-1.06195	-0.833488	-0.847605	-0.882987	-0.845896	-0.781136	-0.738074	-0.765282	-0.750381	-0.713375	-0.693659	-0.703302	-0.679382	-1.30059
LGMN	0.0418757	-0.0211289	0.0588888	0.0178616	0.0980171	0.055443	0.273718	-0.0166499	-0.266375	-0.593019	-0.235074	-0.342512	-0.34146	-0.374469	-0.284319	-0.611843	-0.362239	-0.537279	-0.367129	-0.416573	-0.410645	-0.420065	-0.290652	-0.642683	0.7703	0.760002	0.799195	0.740319	0.758032	0.723234	0.724621	0.720384	-0.506345	-0.72816	-0.496688	-0.555692	-0.541872	-0.626326	-0.30458	-0.788085	-1.10177	-1.18212	-1.09081	-1.08909	-1.20671	-1.18009	-1.05047	-1.16596	-0.696986
DCP2	0.596149	0.608863	0.55288	0.614507	0.47726	0.463186	0.405517	0.674993	0.493331	0.411122	0.427189	0.507384	0.695217	0.69018	0.815543	0.608761	0.548061	0.639523	0.63047	0.624183	0.651523	0.722854	0.701041	0.573823	0.736837	0.694088	0.699857	0.760962	0.76078	0.78309	0.783833	0.783954	0.310327	0.429669	0.321331	0.302032	0.253425	0.155515	0.246488	0.333888	0.688877	0.713098	0.684826	0.734778	0.672691	0.682053	0.743998	0.736083	0.550933
DCP1A	0.220447	0.236227	0.193129	0.245245	0.0937641	0.125054	0.0988629	0.30384	0.0901087	-0.0206449	0.0599782	0.103625	0.283644	0.332991	0.465562	0.197429	0.186593	0.268052	0.2939	0.267707	0.28296	0.397132	0.391569	0.21249	0.231971	0.178292	0.199887	0.260557	0.255364	0.28532	0.286503	0.286107	-0.142013	-0.0575385	-0.104718	-0.14305	-0.203698	-0.24805	-0.11364	-0.120722	0.304952	0.323152	0.314311	0.358858	0.27043	0.316839	0.387633	0.361627	0.0928312
IGF2BP2	-1.22161	-1.25769	-1.20252	-1.23976	-1.20764	-1.21994	-1.15905	-1.30691	-0.754338	-0.898744	-0.817143	-0.829252	-1.08521	-1.14675	-1.14867	-1.06343	-1.07449	-1.26851	-1.20646	-1.1781	-1.28743	-1.31805	-1.31204	-1.27882	0.349203	0.404048	0.393303	0.293107	0.306817	0.249632	0.24908	0.248452	0.73825	0.480877	0.626943	0.701832	0.783457	0.783321	0.781168	0.661357	-0.484432	-0.5758	-0.521499	-0.568931	-0.488733	-0.571195	-0.595574	-0.589397	0.739319
XRN1	0.701746	0.710586	0.660001	0.715382	0.605943	0.619741	0.479863	0.796091	0.652162	0.53391	0.609911	0.633281	0.925518	0.953014	0.989068	0.875648	0.814099	0.8923	0.905713	0.870081	0.976732	1.03007	0.966485	0.934746	0.587855	0.526631	0.546599	0.617871	0.620384	0.649303	0.648926	0.649847	0.0195086	0.135222	0.0533846	-0.0160342	-0.0101667	-0.0429724	-0.107544	0.0923208	0.943001	0.960726	0.945829	0.979033	0.97688	1.0014	0.998278	1.01256	0.437149
CNOT1	0.728219	0.735815	0.6878	0.756414	0.6	0.625088	0.533096	0.815096	0.462905	0.338776	0.417136	0.533636	0.679057	0.739953	0.838453	0.618635	0.593178	0.681511	0.698922	0.709607	0.69984	0.815297	0.767063	0.650171	0.589636	0.530074	0.549667	0.623605	0.61615	0.649064	0.649366	0.649777	0.0690591	0.183212	0.103125	0.103693	-0.0282072	-0.0472543	-0.0228057	0.104297	0.764716	0.784343	0.769103	0.827698	0.741373	0.792056	0.827939	0.82532	0.406451
DHX9	0.624415	0.625252	0.563859	0.650145	0.532663	0.527413	0.412751	0.707979	0.509731	0.354614	0.37369	0.570458	0.744792	0.751029	0.818225	0.6985	0.607363	0.662214	0.653283	0.706952	0.741502	0.798268	0.737887	0.699789	0.638634	0.580447	0.589757	0.667185	0.66625	0.689095	0.688958	0.689861	-0.00240217	0.0759489	-0.0337407	0.0257371	-0.0426292	-0.121049	-0.140936	0.057692	0.743213	0.748886	0.718365	0.796897	0.756113	0.769194	0.787127	0.806617	0.431103
PATL1	0.201143	0.206168	0.172001	0.211424	0.0851361	0.120672	0.0535212	0.248174	0.0152361	-0.0884034	-0.0504898	-0.00492516	0.0942448	0.157497	0.248755	-0.00100834	0.086148	0.131331	0.141482	0.12663	0.104069	0.220226	0.170886	0.0278809	0.298533	0.262739	0.272733	0.313585	0.308705	0.329419	0.329621	0.329605	0.0690895	0.113666	0.0646918	0.0460158	-0.0271567	-0.0249895	-0.0105377	0.0257881	0.262352	0.267388	0.255592	0.289753	0.208992	0.256086	0.286955	0.278227	-0.0550137
CD22	1.65086	1.65959	1.76521	1.60488	2.07609	2.06255	2.14558	1.45049	-0.392336	0.331264	-0.0423538	-0.172784	-0.647079	-0.484687	-0.816105	-0.530942	-0.499106	-0.329758	-0.480448	-0.461153	-0.632448	-0.640139	-0.713186	-0.533538	-0.086721	0.0890925	0.00679519	-0.117327	-0.119	-0.163387	-0.167591	-0.167525	0.106402	0.297501	0.26122	0.292033	0.182009	0.628301	0.15513	0.0960093	-0.718113	-0.595611	-0.635849	-0.724173	-0.703832	-0.607859	-0.798842	-0.779686	-0.65703
CD109	-1.78658	-1.7917	-1.87533	-1.76877	-1.98758	-1.91969	-1.70575	-1.82276	-0.629302	-0.798845	-1.09254	-0.664798	-0.972406	-0.982759	-0.801202	-1.1471	-1.05699	-1.20012	-1.31322	-1.10194	-1.31395	-1.22774	-1.07021	-1.47985	-0.354932	-0.349073	-0.395407	-0.380061	-0.392834	-0.402951	-0.39944	-0.403634	-0.39422	-0.610748	-0.728576	-0.402827	-0.595532	-0.682094	-0.187614	-0.754441	-1.22129	-1.28738	-1.36244	-1.23164	-1.40957	-1.38865	-1.21683	-1.34099	0.180273
CD36	-0.264956	-0.29862	-0.199662	-0.298371	-0.167537	-0.237568	-0.257412	-0.366614	0.35493	0.390014	0.5483	0.310883	0.0784667	-0.0522559	-0.203476	0.154659	0.10435	-0.0511122	0.0301859	-0.0191471	-0.0445068	-0.221919	-0.230316	0.00398449	1.11068	1.19831	1.18852	1.05043	1.07423	1.00412	1.0018	1.00223	1.87727	1.7427	1.91291	1.84534	2.02008	2.07356	1.84025	1.87803	-0.119002	-0.168784	-0.0889518	-0.197426	-0.094266	-0.1882	-0.263095	-0.216557	0.989177
TIGIT	-0.543744	-0.552462	-0.552927	-0.573072	-0.5332	-0.628989	-0.622732	-0.521567	0.763244	0.679859	0.739273	0.545342	0.788428	0.557491	0.516438	0.974786	0.801585	0.677361	0.696061	0.620258	0.867061	0.603093	0.695056	1.01884	-0.523056	-0.552829	-0.533425	-0.530331	-0.518018	-0.51751	-0.516306	-0.514738	-0.977693	-1.07438	-1.01196	-1.14625	-0.953557	-1.28944	-1.14289	-0.918089	0.980296	0.929639	0.955869	0.873046	1.1546	0.965579	0.941151	0.982828	-0.771685
CD226	-0.40742	-0.379996	-0.405128	-0.38334	-0.473669	-0.419061	-0.40999	-0.344131	1.01319	1.04525	1.09442	1.02669	1.15852	1.12041	1.02233	1.17425	0.947124	0.951353	0.959876	0.939233	1.0762	0.968667	1.08472	1.07035	0.166889	0.150308	0.161999	0.178191	0.184784	0.190177	0.190906	0.189247	-0.72442	-0.674067	-0.66326	-0.726749	-0.705443	-0.716823	-0.587589	-0.736385	0.99737	1.00274	1.01364	0.979472	1.13315	1.09947	1.07624	1.00722	0.778525
CD27	1.15695	1.11657	1.1018	1.10625	1.21143	1.14112	1.14205	1.0801	1.89297	1.96068	1.73579	1.8195	1.70135	1.59088	1.39857	1.80024	1.62373	1.51712	1.39746	1.48779	1.52386	1.33	1.38996	1.57403	-0.603067	-0.625272	-0.643974	-0.598205	-0.615875	-0.588083	-0.587953	-0.587187	-0.682454	-0.706604	-0.823535	-0.755545	-0.927337	-1.01931	-1.04933	-0.93463	0.0949929	0.0857306	0.0275951	0.0659491	0.00884446	0.016515	0.0139263	0.0295253	-0.197698
CD24	1.25798	1.2736	1.3831	1.23073	1.88381	1.78515	1.99453	1.0553	-0.534944	0.265769	-0.181818	-0.19971	-0.618135	-0.606625	-1.01348	-0.46673	-0.827087	-0.666579	-0.842261	-0.744534	-0.782024	-0.966504	-0.946412	-0.673758	-1.31987	-1.15254	-1.23054	-1.33497	-1.33361	-1.38112	-1.38402	-1.38418	-0.726086	-0.564217	-0.584388	-0.443494	-0.364147	-0.0704132	-0.424038	-0.59414	-0.960956	-0.837148	-0.884024	-0.958705	-0.765541	-0.780924	-0.982117	-0.980507	-1.05637
CX3CR1	-0.498715	-0.497477	-0.434821	-0.516915	-0.619477	-0.647836	-0.89309	-0.490333	0.192835	0.158225	0.447473	0.0413764	0.0397481	-0.0476762	-0.0594864	0.217516	0.840129	0.749667	0.869816	0.699284	0.737191	0.591987	0.487927	0.942125	0.341327	0.35323	0.388119	0.320847	0.324454	0.316189	0.314215	0.318339	0.840748	0.801232	0.982984	0.722937	0.768063	0.649089	0.362078	0.915385	1.43751	1.39926	1.49732	1.32401	1.53028	1.38734	1.25994	1.39368	0.645692
CLEC12A	-0.185138	-0.257886	-0.275747	-0.269235	-0.303763	-0.24937	-0.329821	-0.320316	0.58382	0.416053	0.140216	0.281475	-0.0613962	-0.0141834	-0.138311	0.143992	0.41701	0.132202	0.0102636	0.122417	-0.0382128	-0.0514436	-0.0946656	0.136444	1.13605	1.19432	1.1236	1.05826	1.06375	1.01982	1.01732	1.01828	2.09025	1.83086	1.70387	1.85998	1.8088	2.05976	1.78426	1.8997	0.406734	0.292539	0.243314	0.239333	0.260173	0.267696	0.172712	0.227114	1.11396
CD96	-0.132696	-0.128507	-0.159703	-0.143536	-0.175504	-0.102339	-0.0994189	-0.116831	1.50477	1.53124	1.46421	1.41096	1.51377	1.49763	1.28849	1.55246	1.53298	1.45377	1.4038	1.41147	1.58284	1.41101	1.55107	1.60316	-0.820006	-0.862854	-0.852319	-0.80428	-0.81218	-0.780844	-0.780072	-0.781441	-0.885906	-0.890371	-0.927981	-0.971961	-0.965484	-0.892831	-0.846143	-1.02287	1.26178	1.24337	1.23033	1.18937	1.39355	1.37381	1.29808	1.21602	-0.174928
CD274	-1.31179	-1.29802	-1.36046	-1.31252	-1.45278	-1.40833	-1.3688	-1.28089	-0.668017	-0.773076	-0.923081	-0.832297	-0.773207	-0.780793	-0.652154	-0.698682	-0.899024	-0.937892	-0.992166	-0.975971	-0.989622	-0.906542	-0.886095	-0.935838	-1.42916	-1.47295	-1.47354	-1.42142	-1.43706	-1.40523	-1.40278	-1.40235	-1.08472	-1.18855	-1.24523	-1.19501	-1.21185	-1.35734	-1.11662	-1.12215	-0.767446	-0.794085	-0.837955	-0.788843	-0.858229	-0.85304	-0.767037	-0.755807	-1.30328
CD14	-0.0725644	-0.0868466	-0.0473441	-0.082625	-0.0272434	-0.133107	-0.0339293	-0.164307	0.62677	0.764434	0.689809	0.703647	0.359325	0.180165	0.148922	0.369057	0.445943	0.354974	0.323319	0.397248	0.292682	0.0966497	0.196077	0.288333	0.798194	0.87754	0.841766	0.759389	0.765746	0.718099	0.718346	0.717609	2.16757	2.12564	2.12776	2.22054	2.26324	2.21609	2.2563	2.10829	0.286686	0.268193	0.279567	0.233864	0.306537	0.176632	0.185733	0.170542	0.922324
CD200	0.676655	0.68208	0.715924	0.594506	1.01819	1.10339	1.09172	0.460277	0.0609448	0.693514	0.0885291	-0.0151071	-0.308708	-0.127192	-0.62093	-0.388567	-0.88597	-0.804049	-1.04868	-1.03301	-1.08709	-1.04498	-1.1719	-1.2221	-0.844099	-0.695673	-0.799834	-0.888101	-0.885592	-0.918313	-0.923145	-0.924668	-0.975293	-0.910989	-1.05114	-1.01137	-1.00535	-0.503923	-1.07178	-1.32785	-1.4798	-1.39468	-1.50001	-1.54082	-1.54339	-1.37651	-1.59178	-1.62216	-0.263542
CD19	1.09263	1.1156	1.21622	1.06629	1.55593	1.518	1.69387	0.892915	-0.632821	0.159574	-0.283825	-0.332123	-0.882978	-0.788609	-1.103	-0.710305	-0.777642	-0.610831	-0.786648	-0.71013	-0.886383	-0.964293	-0.961973	-0.741505	-1.01506	-0.841377	-0.923419	-1.03532	-1.0458	-1.08333	-1.08597	-1.08608	-0.588516	-0.416474	-0.44404	-0.332192	-0.456985	-0.123278	-0.43045	-0.563131	-0.933438	-0.807219	-0.855391	-0.934982	-0.867012	-0.82593	-0.991668	-0.984437	-1.16112
CD70	0.0913186	0.0925199	0.174961	0.13368	0.0358757	0.230897	0.365442	0.092759	-0.77886	-0.753404	-0.477377	-0.508151	-0.924092	-0.595101	-0.578137	-0.62148	-0.522577	-0.487914	-0.355219	-0.352233	-0.661184	-0.407772	-0.346696	-0.373151	-1.05364	-1.07246	-1.0175	-1.02319	-1.06569	-1.02475	-1.02364	-1.0243	-1.51845	-1.52168	-1.30216	-1.29751	-1.80875	-1.45328	-1.31329	-1.43656	-0.569966	-0.554456	-0.473353	-0.490751	-0.713625	-0.494425	-0.477669	-0.506405	-1.56404
CD72	1.06529	1.07959	1.12668	1.01079	1.34433	1.27307	1.24258	0.93537	-0.619985	-0.109928	-0.46007	-0.624386	-0.778986	-0.73352	-0.883872	-0.729944	-0.477249	-0.334594	-0.480888	-0.526881	-0.566371	-0.594166	-0.724221	-0.504481	0.0943021	0.223342	0.149817	0.0639914	0.072776	0.0381141	0.0346859	0.0364269	-0.468786	-0.321149	-0.399008	-0.454238	-0.462737	-0.364666	-0.732547	-0.504271	-0.0524782	0.0354199	-0.0173316	-0.107509	0.00559313	-0.0147339	-0.172226	-0.102039	-0.824968
CD2	0.12962	0.102175	0.0503299	0.11549	0.0106175	0.0753774	0.0261354	0.166323	2.10773	1.90474	1.90645	1.982	2.11178	2.06886	1.87201	2.20414	2.00223	1.8366	1.80911	1.86854	2.03618	1.86902	1.99339	2.08662	0.571005	0.515777	0.521632	0.570393	0.576444	0.586919	0.586915	0.585698	-0.37012	-0.447696	-0.511464	-0.492621	-0.516109	-0.473713	-0.436719	-0.491509	1.64019	1.57333	1.56133	1.5663	1.73957	1.71802	1.65879	1.59974	0.253584
CD9	0.126922	0.126486	0.0682697	0.152851	0.143983	0.0667924	0.0651971	0.0419971	-0.484187	-0.329416	-0.787334	-0.222034	-0.717886	-0.766912	-0.682667	-0.880593	0.0813336	0.0727858	-0.135871	0.180219	-0.0854551	-0.161263	-0.179379	-0.166713	-0.287789	-0.242993	-0.315586	-0.287632	-0.313529	-0.317189	-0.317221	-0.316743	0.40585	0.416795	0.185226	0.615479	0.301878	0.189011	0.152485	0.173168	-0.853131	-0.828393	-0.943818	-0.793193	-0.997371	-1.00994	-0.96667	-0.941179	1.24602
CD81	1.26425	1.24774	1.20765	1.26613	1.07189	1.10754	0.977046	1.32962	0.83941	0.659764	0.748574	0.83657	0.893118	0.999292	1.10453	0.980338	1.13042	1.16765	1.18176	1.18387	1.10443	1.24492	1.17587	1.19442	0.739079	0.669094	0.690401	0.768638	0.750504	0.796826	0.796836	0.798601	0.0294746	0.117304	0.031118	0.00355729	-0.29909	-0.296126	-0.310062	0.0198185	1.3973	1.39484	1.38253	1.41839	1.32131	1.38562	1.39681	1.43259	0.823953
CD80	-0.587721	-0.52822	-0.548983	-0.449793	-0.748547	-0.556593	0.0492973	-0.406072	-2.47341	-2.60079	-2.32422	-1.98623	-2.10349	-1.74567	-1.16665	-1.89545	-2.40296	-2.12183	-1.97622	-1.90779	-2.25077	-1.70126	-1.37105	-2.05564	-0.663341	-0.732567	-0.671865	-0.588423	-0.623899	-0.571587	-0.562914	-0.568659	-0.69991	-0.556903	-0.479922	-0.312594	-0.662504	-0.439036	0.680943	-0.160322	-1.89616	-1.81981	-1.7928	-1.62205	-2.10475	-1.82809	-1.41432	-1.60931	-1.28714
CD83	0.891949	0.958576	1.08537	1.04684	0.865551	0.832185	1.31462	1.07667	-1.01182	-0.851198	-0.136394	-0.245285	-0.547357	-0.462058	0.0389763	0.0756825	-0.790358	-0.428161	-0.104135	-0.183796	-0.538022	-0.281167	0.000468436	0.00389242	1.14918	1.15571	1.25226	1.21754	1.19603	1.20673	1.21316	1.21257	0.749564	1.09134	1.41714	1.32386	0.918089	0.867705	1.76126	1.68425	-0.227119	-0.0951884	0.0725652	0.0551474	-0.261938	-0.194629	0.137216	0.129352	0.563014
CD86	0.727258	0.675713	0.765183	0.664273	0.889832	0.71761	0.753947	0.560487	-0.149914	-0.00985074	-0.100672	-0.180799	-0.587149	-0.72477	-0.738332	-0.430895	-0.362389	-0.461706	-0.487226	-0.468989	-0.654863	-0.7564	-0.82687	-0.525907	0.992975	1.10588	1.05659	0.929941	0.939593	0.87654	0.874582	0.876845	1.46763	1.36846	1.41483	1.45468	1.41122	1.31328	1.1377	1.41798	-0.610937	-0.632432	-0.618557	-0.674287	-0.719686	-0.810577	-0.828764	-0.712738	0.457439
CCR10	-0.120007	-0.0918311	-0.154357	-0.14244	-0.240364	-0.214778	-0.133046	-0.166841	-0.617252	-0.373257	-0.814009	-0.705214	-0.9336	-0.852965	-0.683565	-0.872342	-0.665861	-0.567603	-0.756844	-0.715443	-0.933111	-0.771974	-0.772816	-0.869496	-1.04815	-1.02051	-1.07673	-1.04563	-1.07805	-1.04169	-1.03963	-1.03923	-0.86738	-0.795505	-0.996474	-0.920134	-1.23618	-1.30052	-1.08411	-1.07366	-0.791082	-0.735491	-0.846083	-0.798591	-1.01923	-0.947476	-0.847689	-0.837121	-1.14182
CD63	0.838519	0.815849	0.768885	0.833252	0.553635	0.608335	0.480957	0.850836	0.66319	0.43603	0.486671	0.603869	0.534126	0.648951	0.814315	0.233308	1.2298	1.1977	1.19374	1.22127	1.06643	1.19773	1.15425	0.857691	1.40713	1.36721	1.36739	1.41029	1.39617	1.42103	1.42095	1.4198	0.966339	0.995194	0.890227	0.899683	0.57254	0.611387	0.619207	0.584611	1.70916	1.67673	1.66253	1.68195	1.60496	1.64145	1.6526	1.58635	1.32683
CD69	1.32392	1.32143	1.35985	1.34965	1.26298	1.41082	1.33899	1.33852	1.5922	1.64838	1.87954	1.80608	1.65517	1.86316	1.65216	1.57607	1.44702	1.50497	1.58719	1.5722	1.47804	1.57354	1.58189	1.38412	-0.0487616	-0.0974136	-0.0475409	-0.00498579	-0.0338942	0.0170083	0.0161243	0.0143183	-0.723841	-0.591225	-0.510892	-0.586321	-0.974176	-0.638959	-0.777153	-0.948971	1.39043	1.41865	1.47045	1.43346	1.40452	1.55628	1.46009	1.3574	0.66696
CD68	0.223909	0.209553	0.247789	0.174373	0.307737	0.224511	0.20929	0.131178	0.356493	0.513288	0.412039	0.232717	0.134361	0.0279917	-0.0590539	0.129073	0.244931	0.193424	0.15086	0.102303	0.115465	-0.0179509	-0.035159	0.105056	1.04153	1.12994	1.08614	0.991199	1.01269	0.960806	0.959	0.959329	1.79835	1.78403	1.76884	1.70186	1.88486	1.91193	1.72153	1.75149	0.105625	0.102311	0.102363	0.0249376	0.113162	0.0331799	-0.0191945	0.0110893	1.1589
CD52	2.13613	2.12632	2.07262	2.1332	1.84896	1.92497	1.71167	2.20272	1.96473	1.88468	1.94047	1.98127	1.97941	2.1458	2.19134	2.01146	2.04005	2.14399	2.12873	2.10849	1.96405	2.16432	2.06294	1.98238	1.56473	1.50148	1.51226	1.59974	1.5749	1.63427	1.63344	1.63477	0.775755	0.991335	0.825696	0.743064	0.285397	0.419657	0.299513	0.631502	1.82899	1.86512	1.83285	1.87352	1.65432	1.80435	1.81658	1.83366	1.58148
CD55	0.96208	0.98499	0.933342	0.981145	0.771989	0.844251	0.824554	1.05937	0.575341	0.552321	0.597607	0.599903	0.743069	0.883974	1.03091	0.793271	0.774503	0.925452	0.924049	0.872268	0.82769	1.01481	1.02655	0.878181	0.890811	0.84843	0.858712	0.922875	0.912729	0.952072	0.953215	0.952992	0.540131	0.737897	0.622675	0.53469	0.361018	0.462211	0.6002	0.64185	0.693446	0.747322	0.720989	0.762317	0.588914	0.710471	0.79914	0.777252	0.751735
CD99	1.0363	1.00909	0.935723	1.05119	0.799507	0.799182	0.686355	1.11441	1.021	0.698136	0.767652	1.03682	1.10841	1.1328	1.29896	1.05864	1.33071	1.30823	1.30921	1.39553	1.33007	1.416	1.38804	1.30324	1.1179	1.02995	1.04621	1.14539	1.13219	1.17045	1.17123	1.17199	0.416954	0.449365	0.314707	0.400551	0.12744	0.0151059	0.111335	0.330821	1.54017	1.50567	1.47806	1.56692	1.47741	1.49029	1.54603	1.54826	1.39528
CD59	0.153781	0.10121	0.0659411	0.139486	-0.084333	0.0138829	-0.0322873	0.147577	0.628258	0.309365	0.302087	0.558448	0.300147	0.420892	0.463909	0.557647	0.233619	0.079763	0.073511	0.188432	-0.048493	0.136015	0.101328	0.143248	0.276277	0.223103	0.225801	0.271012	0.24568	0.272451	0.27281	0.27387	-0.572832	-0.742291	-0.784629	-0.631706	-1.0685	-1.01098	-0.933852	-0.720333	0.340568	0.257155	0.239429	0.315525	0.136036	0.235825	0.267008	0.306008	0.33884
CD93	-0.626165	-0.612219	-0.573132	-0.62746	-0.560214	-0.647612	-0.474791	-0.673279	-0.0658434	0.101806	0.087774	-0.0453794	-0.172017	-0.337201	-0.300897	-0.192224	-0.152733	-0.176168	-0.173767	-0.196485	-0.190819	-0.357257	-0.213199	-0.211855	0.682063	0.765773	0.739211	0.644803	0.664687	0.610704	0.611853	0.61003	1.60067	1.59256	1.64248	1.6195	1.82852	1.75321	1.94156	1.65392	-0.0684041	-0.0644818	-0.0386748	-0.111411	0.00489315	-0.126569	-0.0804906	-0.126937	0.438588
CD244	-1.02477	-1.00472	-1.01806	-1.04057	-1.14702	-1.20249	-1.30398	-0.995213	-0.640756	-0.699497	-0.651522	-0.877026	-0.681969	-0.801814	-0.638169	-0.73301	0.360417	0.304187	0.317188	0.200956	0.331727	0.180657	0.177571	0.375433	0.0265016	0.0302405	0.0339407	0.00876734	0.0201479	0.0127688	0.0131418	0.0149276	0.243722	0.207655	0.24032	0.0717359	0.244381	-0.0294022	-0.000266748	0.237265	0.861	0.83474	0.856033	0.759655	0.953888	0.787055	0.768209	0.821143	0.0327361
MERTK	-1.44505	-1.5025	-1.44972	-1.52179	-1.42116	-1.52268	-1.3547	-1.53933	-0.804325	-1.09875	-0.977349	-1.23112	-1.1392	-1.33712	-1.23006	-1.2085	-1.20663	-1.48148	-1.39854	-1.5142	-1.4149	-1.52266	-1.44017	-1.48947	-1.18487	-1.19899	-1.17588	-1.23428	-1.22293	-1.24462	-1.24214	-1.24277	0.670314	0.313852	0.481697	0.36832	0.748472	0.516709	0.758508	0.521195	-1.1396	-1.26591	-1.2075	-1.27882	-1.19165	-1.32928	-1.24142	-1.25459	-0.241384
CD48	1.61672	1.60448	1.55753	1.61774	1.3997	1.38819	1.21277	1.68111	1.73777	1.60365	1.69918	1.73847	1.83001	1.84298	1.91624	1.7497	1.74444	1.80296	1.8118	1.79538	1.75025	1.82801	1.75599	1.66702	1.42002	1.3573	1.37336	1.4478	1.43623	1.47645	1.4762	1.47719	0.70153	0.851064	0.731324	0.662495	0.389764	0.318201	0.280776	0.55375	1.45801	1.47383	1.45621	1.49832	1.35165	1.40154	1.44376	1.45709	1.20263
CD47	1.03707	1.03874	0.992216	1.04293	0.847289	0.881678	0.745967	1.10191	0.944336	0.860002	0.900712	0.939021	1.01776	1.09367	1.17245	1.01732	1.00861	1.08532	1.08096	1.06093	1.00411	1.13289	1.06278	1.0002	0.880343	0.832118	0.841897	0.905139	0.893048	0.930188	0.930052	0.931049	0.165821	0.293509	0.190818	0.137124	-0.104988	-0.109236	-0.130113	0.105979	1.28572	1.30381	1.28302	1.30746	1.22381	1.27722	1.28927	1.30301	0.889623
CD46	0.628201	0.629828	0.582707	0.645998	0.525812	0.513697	0.372063	0.70671	0.737743	0.595325	0.673272	0.753942	0.96128	0.944018	0.989134	0.866202	0.803953	0.851781	0.867582	0.869168	0.933914	0.962547	0.896778	0.846797	0.782475	0.728666	0.744525	0.806263	0.808878	0.828708	0.828308	0.829105	0.412041	0.497951	0.418829	0.402255	0.391619	0.31815	0.253657	0.435569	0.847103	0.852714	0.840408	0.88654	0.862689	0.864533	0.874308	0.889142	0.669376
CD40	1.15046	1.17044	1.22638	1.13701	1.32667	1.27057	1.25721	1.07642	-0.596571	-0.128795	-0.346802	-0.411699	-0.75996	-0.68596	-0.725503	-0.355261	-0.651128	-0.464179	-0.549935	-0.554375	-0.777136	-0.691442	-0.825628	-0.429183	0.155011	0.263173	0.212963	0.14526	0.134737	0.118186	0.115947	0.119924	0.269167	0.455409	0.411051	0.420762	0.21831	0.328841	0.064619	0.552959	-0.366025	-0.265983	-0.295369	-0.340643	-0.422977	-0.389913	-0.460309	-0.305797	-0.308737
CD28	-0.799196	-0.803365	-0.780515	-0.795468	-0.826106	-0.745566	-0.690237	-0.802112	1.46514	1.41496	1.57509	1.41838	1.43974	1.37704	1.12793	1.34937	0.781165	0.647132	0.717164	0.686386	0.820505	0.671437	0.824166	0.67586	-0.992485	-1.03504	-0.992125	-0.984804	-0.98964	-0.973264	-0.9721	-0.975243	-0.824857	-0.931766	-0.795205	-0.870626	-0.810415	-0.738843	-0.632647	-1.06648	-0.420874	-0.457381	-0.40711	-0.431362	-0.414505	-0.373026	-0.362899	-0.477333	-0.580361
CD163	-0.94659	-0.929448	-0.884195	-0.927229	-0.780135	-0.845169	-0.774516	-1.0116	-0.439872	-0.220013	-0.296054	-0.285644	-0.517419	-0.659237	-0.767242	-0.545043	-0.421728	-0.460821	-0.48065	-0.410342	-0.41213	-0.625499	-0.562557	-0.429484	0.542091	0.650936	0.610883	0.500832	0.52501	0.451167	0.449956	0.448946	1.42108	1.3848	1.44195	1.55079	1.79339	1.82013	1.72074	1.52626	-0.628539	-0.621807	-0.603362	-0.642955	-0.515413	-0.627984	-0.673191	-0.676502	0.0228403
CD164	0.936138	0.920049	0.887275	0.926686	0.81574	0.782797	0.607131	0.984895	0.793633	0.62158	0.710943	0.717983	0.897447	0.881932	0.945461	0.828407	0.871033	0.887879	0.908572	0.873395	0.904838	0.952349	0.842521	0.843953	1.17618	1.13405	1.14414	1.18471	1.18922	1.20272	1.20168	1.20323	0.475851	0.532784	0.464029	0.396466	0.332345	0.229513	0.113231	0.428048	1.20622	1.19486	1.18968	1.20252	1.19827	1.18121	1.16808	1.2106	1.06323
[truncated: 15 more columns]

## Sheet: reference_purified_prot
	reference_purified_prot_B.P1	reference_purified_prot_B.P2	reference_purified_prot_B.P3	reference_purified_prot_B.P4	reference_purified_prot_B.P5	reference_purified_prot_B.P6	reference_purified_prot_B.P7	reference_purified_prot_B.P8	reference_purified_prot_CD4.T.P1	reference_purified_prot_CD4.T.P2	reference_purified_prot_CD4.T.P3	reference_purified_prot_CD4.T.P4	reference_purified_prot_CD4.T.P5	reference_purified_prot_CD4.T.P6	reference_purified_prot_CD4.T.P7	reference_purified_prot_CD4.T.P8	reference_purified_prot_CD8.T.P1	reference_purified_prot_CD8.T.P2	reference_purified_prot_CD8.T.P3	reference_purified_prot_CD8.T.P4	reference_purified_prot_CD8.T.P5	reference_purified_prot_CD8.T.P6	reference_purified_prot_CD8.T.P7	reference_purified_prot_CD8.T.P8	reference_purified_prot_DC.P1	reference_purified_prot_DC.P2	reference_purified_prot_DC.P3	reference_purified_prot_DC.P4	reference_purified_prot_DC.P5	reference_purified_prot_DC.P6	reference_purified_prot_DC.P7	reference_purified_prot_DC.P8	reference_purified_prot_Mono.P1	reference_purified_prot_Mono.P2	reference_purified_prot_Mono.P3	reference_purified_prot_Mono.P4	reference_purified_prot_Mono.P5	reference_purified_prot_Mono.P6	reference_purified_prot_Mono.P7	reference_purified_prot_Mono.P8	reference_purified_prot_NK.P1	reference_purified_prot_NK.P2	reference_purified_prot_NK.P3	reference_purified_prot_NK.P4	reference_purified_prot_NK.P5	reference_purified_prot_NK.P6	reference_purified_prot_NK.P7	reference_purified_prot_NK.P8	reference_purified_prot_other.P1
CD36	-1.80268	-1.75146	-1.77323	-1.78857	-1.5925	-1.68273	-1.60424	-1.65025	-1.7685	-1.80463	-1.74248	-1.79377	-1.61322	-1.61637	-1.55277	-1.63135	-1.8132	-1.82297	-1.76679	-1.80176	-1.68028	-1.57623	-1.61404	-1.72083	-0.872428	-0.765743	-0.422582	-1.12632	-0.719466	-0.354358	-0.211159	-0.401342	-0.29521	-0.1897	-0.11822	-0.74023	-0.202032	0.0672196	0.033279	-0.00704051	-1.83334	-1.85778	-1.77687	-1.90566	-1.69075	-1.65264	-1.5668	-1.66284	-0.19069
TIGIT	-1.34477	-1.32795	-1.27083	-1.31712	-1.34504	-1.37638	-1.22592	-1.29616	-1.16469	-1.13671	-1.16572	-1.11991	-1.18371	-1.17688	-1.1041	-1.11919	-1.03726	-1.02493	-0.811044	-1.06852	-0.680461	-0.767328	-0.791877	-0.569346	-1.53514	-1.60985	-1.65229	-1.51326	-1.54151	-1.57177	-1.42385	-1.52101	-1.56919	-1.57985	-1.58831	-1.52474	-1.59106	-1.61937	-1.58048	-1.53134	-0.812952	-0.845546	-0.987715	-0.891657	-0.606414	-0.696222	-0.875355	-0.532062	-1.62466
CD226	-0.250955	-0.306674	-0.268422	-0.182882	-0.100734	-0.162002	-0.0629623	-0.139369	0.213112	0.208446	0.230568	0.174221	0.290326	0.339912	0.284472	0.235846	0.31777	0.26433	0.13447	0.222239	0.378504	0.361527	0.370253	0.34736	0.26922	0.171693	0.597247	0.418717	0.439735	0.591284	0.854505	0.475165	0.474083	0.386246	0.489734	0.200674	0.583151	0.744373	0.808046	0.351121	0.384205	0.446553	0.518426	0.286631	0.556843	0.585831	0.620695	0.509254	1.37078
CD22	2.16708	2.11647	2.15346	2.37494	1.88432	1.91453	1.89573	1.81917	-0.125367	-0.114085	-0.125061	-0.0934498	-0.405533	-0.423014	-0.386985	-0.371825	-0.104212	-0.0864513	-0.103809	-0.0623159	-0.413485	-0.406218	-0.365096	-0.373152	1.01621	0.864695	0.643197	0.58046	0.516093	0.448991	0.259538	0.347117	-0.26082	-0.265745	-0.261164	-0.20045	-0.431412	-0.421739	-0.364549	-0.401656	-0.00286833	-0.0390755	0.0301483	0.0155911	-0.33792	-0.33185	-0.259576	-0.268554	-0.204144
CD27	0.881125	0.60846	0.800969	0.745958	0.817428	0.544907	1.04842	1.20228	1.8372	1.87119	1.89455	1.59026	1.90668	1.44302	1.8317	1.84482	1.69361	1.95965	2.03059	1.76076	1.91089	1.59573	1.88874	1.69196	0.300546	0.26816	0.163845	0.232188	0.121907	-0.000499199	-0.0488981	0.106614	0.00778268	0.0205628	-0.0174113	0.0878517	-0.0793089	-0.163243	-0.203932	-0.0800947	0.533374	0.573431	0.495317	0.505961	0.467466	0.418608	0.454278	0.401141	0.117405
CD24	-0.264911	-0.245731	-0.172453	-0.293935	-0.130953	-0.210061	-0.171849	-0.241083	-0.65671	-0.646372	-0.643249	-0.649822	-0.98415	-0.98777	-0.961412	-0.947992	-0.650793	-0.645497	-0.645015	-0.616952	-0.994847	-1.00502	-0.985252	-0.996151	-0.777372	-0.816086	-0.840705	-0.798584	-1.21131	-1.19592	-1.22529	-1.14929	-0.925739	-0.917785	-0.911034	-0.838824	-1.26266	-1.26552	-1.26681	-1.20646	-0.602377	-0.615641	-0.604927	-0.551836	-0.959515	-0.927993	-0.941422	-0.90997	-1.00809
CX3CR1	-0.593076	-0.591371	-0.571432	-0.52513	-0.476981	-0.495795	-0.452987	-0.479115	-0.480294	-0.467899	-0.484261	-0.478585	-0.449393	-0.451736	-0.393585	-0.374066	-0.391095	-0.392436	-0.421889	-0.446407	-0.240821	-0.394019	-0.244834	-0.121632	-0.405436	-0.330956	-0.540819	-0.434521	-0.383913	-0.470672	-0.522477	-0.360262	-0.113225	-0.139841	-0.258089	-0.338556	-0.34968	-0.365293	-0.339901	-0.246236	0.0204034	0.189005	0.211233	0.213491	0.19316	0.0803149	0.078725	0.370521	-0.311586
CLEC12A	-0.508889	-0.471185	-0.524235	-0.44941	-0.546297	-0.550211	-0.525815	-0.477155	-0.335255	-0.363863	-0.371882	-0.348556	-0.461932	-0.464902	-0.403382	-0.409844	-0.304907	-0.331642	-0.347484	-0.325042	-0.426352	-0.421494	-0.403191	-0.367832	1.85055	1.78029	1.33988	1.67045	1.7789	1.76883	1.61733	2.00554	1.73493	1.68419	1.51507	1.74443	1.7687	1.72901	1.73365	1.8843	-0.125034	-0.244683	-0.268308	-0.128163	-0.287722	-0.281607	-0.244013	-0.182391	0.803969
CD96	-1.12127	-1.13312	-1.11167	-0.976351	-1.02474	-0.644969	-0.992965	-0.624961	-0.378006	-0.359569	-0.302329	-0.345066	-0.166551	-0.0194437	-0.202196	-0.195181	-0.276106	-0.132665	-0.213996	-0.224603	-0.151473	0.030214	-0.171759	-0.238637	-1.32629	-1.32553	-1.3791	-1.27206	-1.15449	-1.18463	-1.21581	-1.15891	-1.39044	-1.39139	-1.37371	-1.28569	-1.23823	-1.23451	-1.26121	-1.18737	-0.805704	-0.690083	-0.87647	-0.864754	-0.463552	-0.595781	-0.567396	-0.606855	-1.40758
CD274	-0.978312	-0.903117	-0.940303	-0.966233	-1.13068	-1.07552	-1.05183	-1.17064	-0.895814	-0.914785	-0.910729	-0.921436	-0.894648	-0.829052	-0.990888	-1.03731	-0.961387	-0.957997	-0.956645	-0.951679	-1.01862	-0.990941	-1.12849	-1.14691	-1.0427	-1.09437	-1.09382	-1.05993	-1.16595	-1.0698	-1.09448	-1.27907	-0.962309	-1.02867	-1.06268	-1.03735	-0.935107	-0.76643	-0.90414	-1.11399	-0.932984	-0.955122	-0.952046	-0.925802	-1.00072	-1.01638	-1.07761	-1.11371	-0.701385
CD14	-0.388717	-0.366133	-0.399849	-0.265506	-0.456692	-0.463206	-0.43988	-0.440354	-0.145293	-0.121896	-0.127426	-0.131497	-0.312879	-0.311062	-0.289627	-0.259414	-0.158686	-0.151883	-0.169732	-0.1354	-0.336613	-0.341627	-0.334247	-0.305267	-0.183914	-0.0892174	-0.201968	-0.109784	-0.240974	-0.287321	-0.288427	-0.145402	0.69508	0.83213	0.730103	0.942278	0.693478	0.544756	0.596663	0.862082	-0.0598548	-0.0749524	-0.0625815	-0.0387601	-0.251337	-0.244985	-0.220727	-0.21036	-0.109166
CD200	0.113569	0.266511	0.0967472	-0.272695	0.456483	0.504513	-0.133519	-0.204922	-0.302674	-0.243282	-0.297658	-0.323865	-0.140591	-0.118819	-0.20578	-0.172717	-0.439833	-0.403338	-0.447296	-0.419706	-0.405537	-0.363877	-0.421257	-0.434168	-0.37107	-0.295813	-0.444485	-0.520499	-0.140371	-0.224584	-0.478544	-0.387107	-0.74785	-0.751288	-0.777069	-0.692521	-0.686251	-0.745795	-0.809182	-0.713808	-0.422145	-0.438923	-0.426427	-0.393645	-0.473869	-0.414487	-0.425044	-0.423544	-0.727046
CD19	2.41945	2.50368	2.59935	2.44092	2.34242	2.41114	2.42751	2.4844	0.292956	0.313443	0.296848	0.314466	0.177861	0.160918	0.244479	0.227317	0.336156	0.345822	0.330354	0.364086	0.258183	0.258514	0.321341	0.323406	0.308708	0.166489	0.102893	0.172782	0.110779	0.0611206	0.0871864	0.163622	0.0469091	0.0160366	0.0415794	0.12697	0.0410654	-0.0129041	0.00683351	0.0761662	0.457372	0.4514	0.509652	0.483277	0.404108	0.39155	0.47699	0.441192	-0.0248713
CD70	-0.81948	-0.776935	-0.75176	-0.801118	-0.808454	-0.796472	-0.784728	-0.767945	-0.805413	-0.780812	-0.770058	-0.782634	-0.722547	-0.747874	-0.733162	-0.713064	-0.800033	-0.796747	-0.783339	-0.785847	-0.781885	-0.764579	-0.735216	-0.764112	-0.98055	-1.01184	-1.03213	-1.01066	-0.977238	-1.03019	-1.04578	-0.966757	-0.953694	-0.86626	-0.961559	-0.878585	-0.897718	-0.918825	-0.977224	-0.895771	-0.781322	-0.79672	-0.793592	-0.763024	-0.799737	-0.737622	-0.733602	-0.737863	-0.970857
CD72	2.42421	2.52357	2.33252	2.27352	2.31901	2.2211	2.41642	2.17679	-0.180532	-0.161439	-0.183124	-0.174743	-0.442488	-0.464862	-0.398632	-0.433967	-0.160306	-0.142103	-0.16048	-0.130531	-0.399197	-0.437335	-0.340944	-0.390485	0.611926	0.851873	0.708755	0.745304	0.829676	1.03997	0.795114	0.705546	-0.374025	-0.36609	-0.35768	-0.282661	-0.427468	-0.546135	-0.530684	-0.461861	-0.0377648	0.0247984	0.122352	0.0114648	-0.12673	-0.209319	-0.184771	-0.0999881	-0.470153
CD2	-0.0982111	-0.158905	-0.107555	-0.101336	-0.360887	-0.407539	-0.392862	-0.287417	1.61163	1.47418	1.63764	1.65261	1.456	1.61803	1.48942	1.48438	1.83228	1.6987	1.84681	1.77687	1.63839	1.82012	1.70773	1.7682	0.504706	0.504735	0.510033	0.730685	0.435246	0.681533	0.429273	0.580544	-0.138606	-0.224913	-0.22629	-0.0300132	-0.434536	-0.431611	-0.398783	-0.289134	1.45427	1.32261	0.833182	1.18895	1.41653	1.56634	1.4965	1.49024	-0.132968
CD9	-0.136581	-0.0764318	-0.163046	-0.158654	0.0851153	0.0385713	0.0728254	0.00289371	-0.0729903	-0.117816	-0.103174	-0.102214	0.154944	0.153568	0.263231	0.209217	0.0834589	-0.030084	0.0129883	0.0274625	0.324027	0.334957	0.375719	0.320184	0.636414	0.573584	1.29633	1.0973	0.974824	1.22998	1.50298	1.22911	1.09045	1.0749	1.23172	0.959657	1.20998	1.44747	1.48095	1.19943	0.0256914	0.012645	0.108385	0.0056255	0.353749	0.375616	0.435214	0.367091	1.90952
CD81	0.571327	0.536181	0.41803	0.305005	0.487744	0.457887	0.480367	0.498871	0.654974	0.632906	0.560608	0.602703	0.451913	0.37481	0.60433	0.577157	0.825341	0.68565	0.791984	0.675139	0.638233	0.534961	0.76658	0.823125	0.311899	0.132445	0.0205642	0.224682	0.142818	-0.0278538	0.0627786	0.0297809	0.128677	0.01838	-0.0824632	0.0144257	-0.012105	-0.127347	-0.0566974	-0.143104	0.980785	0.696676	0.683025	0.911777	0.846515	0.752623	0.847883	0.868911	0.194549
CD80	-1.40038	-1.36573	-1.2997	-1.39851	-1.24967	-1.3007	-1.25593	-1.24298	-1.42008	-1.40476	-1.38063	-1.39698	-1.18525	-1.18743	-1.25617	-1.20771	-1.50198	-1.46782	-1.4716	-1.4478	-1.34013	-1.31769	-1.31194	-1.3715	-1.79989	-1.81347	-1.79922	-1.77417	-1.69399	-1.66542	-1.67688	-1.64602	-1.75451	-1.72417	-1.72235	-1.69596	-1.59727	-1.58786	-1.49777	-1.51887	-1.66074	-1.63121	-1.59514	-1.57055	-1.56486	-1.49192	-1.47683	-1.51453	-1.81139
CD83	-0.74657	-0.700455	-0.675108	-0.72131	-1.03389	-1.01237	-1.01208	-1.02247	-0.586031	-0.565781	-0.568407	-0.574006	-0.712233	-0.687712	-0.730938	-0.696687	-0.597406	-0.590503	-0.554094	-0.582639	-0.797827	-0.761058	-0.796021	-0.801324	-0.797892	-0.815041	-0.90416	-0.866019	-1.1025	-1.16423	-1.15426	-1.11804	-0.903332	-0.917723	-0.924585	-0.849886	-1.1479	-1.14797	-1.02803	-1.12242	-0.621227	-0.64609	-0.622712	-0.562718	-0.985099	-0.901068	-0.930979	-0.956207	-0.878698
CD86	-0.400622	-0.421282	-0.522997	-0.554394	-0.654232	-0.635101	-0.468962	-0.553423	-0.763652	-0.724129	-0.768545	-0.757734	-0.886874	-0.905486	-0.87877	-0.893377	-0.755209	-0.751218	-0.799533	-0.760828	-0.911354	-0.94844	-0.878968	-0.93226	-0.0434626	0.0525192	-0.186664	-0.0336679	-0.131421	-0.178772	-0.130973	-0.0179116	0.635065	0.636645	0.502518	0.560481	0.569781	0.422915	0.462707	0.661438	-0.70547	-0.68746	-0.724771	-0.698233	-0.827413	-0.864403	-0.827396	-0.864164	0.10321
CCR10	-0.00912417	0.0419346	0.125346	-0.0257622	-0.409751	-0.297866	-0.349545	-0.36232	0.0554823	0.0770188	0.0708344	0.0712438	-0.230934	-0.215293	-0.2346	-0.189522	0.152909	0.127361	0.139402	0.131714	-0.18696	-0.191561	-0.124659	-0.171852	-0.030699	-0.0731445	-0.124971	-0.0821003	-0.426794	-0.527344	-0.568163	-0.400425	-0.0636093	-0.0399991	-0.0920764	-0.018635	-0.302401	-0.374692	-0.453958	-0.365551	0.173234	0.167363	0.183865	0.192524	-0.286216	-0.128677	-0.220568	-0.263428	0.0437106
CD63	0.30526	0.207592	0.270274	0.329218	0.34149	0.380743	0.409553	0.326252	0.303252	0.287595	0.277306	0.289164	0.358708	0.334913	0.44938	0.379143	0.440973	0.377361	0.386034	0.362528	0.56261	0.485749	0.598115	0.526781	1.35839	1.26016	1.54501	1.27196	1.34686	1.34336	1.59945	1.02725	1.39415	1.35362	1.46408	1.19943	1.48154	1.46852	1.59791	0.910747	0.824342	0.814644	0.758462	0.764707	0.947817	0.903633	0.98207	0.776174	1.95464
CD69	-0.570098	-0.592526	-0.522997	-0.583642	-0.690772	-0.7132	-0.697432	-0.708511	-0.5105	-0.499076	-0.476903	-0.533536	-0.632846	-0.623697	-0.617613	-0.640018	-0.369886	-0.443227	-0.427336	-0.495813	-0.500697	-0.503627	-0.559643	-0.588866	-0.11638	-0.126355	0.785218	0.0948827	-0.0932972	0.110276	0.354485	0.0269612	0.277533	0.278832	0.674193	-0.0353846	0.135224	0.360189	0.383596	0.00152457	-0.162826	-0.109876	-0.00460344	-0.171885	0.110198	-0.321922	-0.396239	-0.398903	1.23792
CD68	-0.636588	-0.621252	-0.541121	-0.61471	-1.24628	-1.24823	-1.23676	-1.27927	-0.643536	-0.627237	-0.617661	-0.63011	-1.2008	-1.2172	-1.23027	-1.19584	-0.627994	-0.618959	-0.612786	-0.594099	-1.28656	-1.30451	-1.22744	-1.28228	-0.733395	-0.745697	-0.791782	-0.729256	-1.4678	-1.42537	-1.44683	-1.39124	-0.703978	-0.705183	-0.686924	-0.666448	-1.23448	-1.24753	-1.23813	-1.20712	-0.565921	-0.599725	-0.580597	-0.553831	-1.30136	-1.2196	-1.25721	-1.31316	-0.630514
CD109	-0.0313979	-0.0518456	-0.0192726	0.0507821	0.182158	0.194772	0.223441	0.202793	1.32554	1.38309	1.43165	1.4045	1.86485	1.91764	1.894	1.93957	0.214255	0.210514	0.193176	0.227001	0.460625	0.493716	0.499386	0.54224	0.543298	0.565833	0.663545	0.565283	1.18274	1.04758	1.12233	1.0159	0.170519	0.197344	0.271559	0.32042	0.64014	0.61732	0.617976	0.624537	0.305108	0.301595	0.304078	0.332314	0.563206	0.65589	0.636461	0.658404	0.0558934
CD52	0.88338	0.999446	1.02412	0.97666	1.18276	1.09264	1.09818	1.24386	1.25573	1.27908	1.22211	1.27253	1.32765	1.26175	1.28564	1.24558	1.17285	1.25328	1.16661	1.22683	1.26888	1.32748	1.28981	1.25811	0.477575	0.602972	0.498382	0.464714	0.412338	0.566124	0.472105	0.557004	0.508348	0.718768	0.625471	0.533948	0.461134	0.657249	0.550304	0.720891	0.787774	0.824968	0.849231	0.585419	0.646495	0.751549	1.01791	0.872713	0.346638
CD55	0.752155	0.779984	0.769775	0.594231	0.816163	0.88822	0.658078	0.685138	0.424404	0.320655	0.262704	0.404134	0.491127	0.559965	0.412749	0.379698	0.555734	0.614355	0.440843	0.729632	0.615189	0.699121	0.49664	0.38129	0.224246	0.282787	0.382351	0.230744	0.476017	0.505003	0.514518	0.509585	1.04272	1.06996	1.14095	0.933495	1.16593	1.2236	1.10898	1.34868	-0.0507571	-0.0491635	-0.0636924	-0.0557531	0.0677798	0.0572557	0.0644645	0.0158414	0.869092
CD99	0.0933732	-0.000879963	-0.0309857	0.0952308	0.18553	0.158174	0.187471	0.270946	0.725153	0.535676	0.588481	0.797191	0.805326	0.726504	0.618936	0.753791	0.747441	0.569163	0.611613	0.769599	0.89054	0.788004	0.728685	0.903492	0.414337	0.388109	0.466832	0.484382	0.692744	0.462935	0.481504	0.615779	0.117305	0.129895	0.243668	0.464054	0.405713	0.314051	0.346479	0.417761	0.840834	0.860767	0.960774	0.926617	1.08419	1.0072	0.903585	1.00245	0.310198
CD59	-0.597817	-0.734369	-0.699153	-0.704478	-0.528337	-0.630587	-0.585464	-0.499315	-0.500049	-0.632072	-0.569686	-0.596054	-0.306936	-0.327063	-0.341641	-0.284703	-0.631454	-0.716505	-0.652571	-0.673929	-0.466234	-0.474186	-0.489398	-0.445644	-0.591677	-0.727038	-0.740665	-0.649416	-0.34858	-0.499164	-0.44037	-0.248093	-0.592527	-0.780046	-0.776419	-0.623051	-0.19603	-0.357466	-0.242521	-0.120442	-0.61039	-0.756002	-0.700793	-0.645296	-0.434071	-0.428008	-0.462554	-0.427764	-0.543159
CD93	0.970722	0.906352	0.911329	1.12753	1.32932	1.39648	1.42655	1.37294	1.38625	1.39637	1.34351	1.38622	1.65186	1.64433	1.76917	1.77758	1.48996	1.47397	1.42062	1.47512	1.86828	1.85279	1.933	2.02342	2.13223	2.17975	1.71924	2.02381	2.07666	1.91515	1.89972	2.0077	2.41565	2.5464	2.2295	2.37645	2.37228	2.24573	2.22505	2.4071	1.69347	1.67112	1.65765	1.67553	2.04999	2.15119	2.14195	2.19987	1.47033
CD244	-0.0468589	-0.103979	-0.0482326	0.00127612	0.147235	0.16306	0.192536	0.164603	0.230812	0.168066	0.152432	0.16916	0.372096	0.352894	0.463689	0.453786	0.818478	0.573532	0.578145	0.345012	1.12109	0.716024	1.17356	1.17509	0.854341	0.823249	0.803775	0.876798	1.06872	1.04352	1.18493	1.10874	1.06409	0.96309	1.01284	1.06532	1.10161	1.0669	1.29927	1.1472	1.89566	1.95078	2.02505	2.05529	2.0334	1.90832	2.06648	1.97853	1.25095
MERTK	-0.185397	-0.20742	-0.192245	-0.0497703	-0.452582	-0.461089	-0.406334	-0.436784	0.0819503	0.0890893	0.0790732	0.0882404	-0.271024	-0.291687	-0.24817	-0.221621	0.109009	0.105155	0.0956344	0.126461	-0.261898	-0.256736	-0.230353	-0.210471	-0.0303092	-0.0298389	-0.067633	-0.0429622	-0.42944	-0.497093	-0.531281	-0.419587	0.0876295	-0.0332949	-0.0282168	0.0740591	-0.243139	-0.327109	-0.400479	-0.298729	0.213392	0.201071	0.2168	0.20672	-0.208809	-0.153139	-0.153545	-0.132077	0.0520651
CD48	1.91459	1.91767	1.98616	2.0003	1.75797	1.82619	1.7222	1.82321	2.37732	2.44622	2.45742	2.42063	2.11099	2.22993	2.04531	2.07136	2.43846	2.53794	2.53809	2.51968	2.19921	2.36109	2.1249	2.19742	2.24554	2.30649	2.22399	2.34165	1.95462	1.88148	1.70733	2.01104	2.06764	1.98616	2.14021	2.29207	1.88923	1.73793	1.67801	1.96005	2.42198	2.5184	2.60716	2.51471	2.18068	2.28124	2.0957	2.17427	1.6595
CD47	1.13058	1.16385	1.0567	1.02388	1.17117	1.20493	1.04709	1.1156	1.38927	1.4722	1.31661	1.3509	1.34268	1.42301	1.31369	1.24536	1.32587	1.396	1.25811	1.30976	1.36155	1.41461	1.26632	1.23345	1.18228	1.26052	1.30631	1.16958	1.31052	1.34704	1.33066	1.16332	1.1196	1.06096	1.13832	1.08627	1.17666	1.28626	1.20134	1.10118	1.48567	1.55827	1.56291	1.45141	1.61221	1.58698	1.38011	1.40026	1.45078
CD46	0.0692504	0.0594949	0.15166	0.171552	0.153008	0.227891	0.104507	0.123126	0.288338	0.337449	0.346427	0.394309	0.331225	0.361537	0.311949	0.294707	0.26305	0.336818	0.325485	0.396679	0.292003	0.373785	0.26709	0.254363	-0.0918226	-0.0520066	-0.016576	0.0207793	0.0421188	0.0267516	0.0135326	0.0339913	0.0492262	0.128813	0.12626	0.161494	0.216701	0.24695	0.164101	0.203159	0.141694	0.132645	0.155905	0.200521	0.197604	0.169732	0.216279	0.189584	0.0376611
CD40	-0.618872	-0.56669	-0.769248	-0.762251	-0.575278	-0.545216	-0.664048	-0.566885	-1.86358	-1.84443	-1.78931	-1.834	-1.5051	-1.56451	-1.58717	-1.5341	-1.94796	-1.89662	-1.88521	-1.854	-1.61124	-1.6079	-1.64243	-1.34923	-2.03417	-2.02146	-2.13687	-1.96933	-1.67561	-1.73206	-1.59627	-1.80043	-1.90172	-1.90384	-1.83872	-1.88743	-1.54992	-1.6064	-1.48046	-1.46397	-1.99262	-1.95789	-1.94751	-1.94831	-1.62384	-1.57209	-1.56192	-1.55118	-1.87895
CD28	0.175792	0.15577	0.181415	0.269943	0.0506886	0.0499025	0.0663601	0.0626301	1.34144	1.36542	1.44768	1.43974	1.31232	1.41169	1.23717	1.22757	1.0187	1.04047	1.18918	1.23651	0.843871	1.14507	0.840294	0.774947	0.392664	0.342874	0.265663	0.362177	0.0824529	0.0193384	-0.0980297	0.0775436	0.129947	0.137316	0.0962102	0.232261	-0.07737	-0.106084	-0.186173	-0.0617427	0.563208	0.582744	0.547359	0.593125	0.251205	0.344257	0.326573	0.341566	0.0927789
CD163	-0.944457	-0.928366	-0.953526	-0.865316	-0.797513	-0.825058	-0.842152	-0.862975	-0.857579	-0.846159	-0.84928	-0.84473	-0.826857	-0.829714	-0.832223	-0.810922	-0.873986	-0.862245	-0.871668	-0.84613	-0.840667	-0.852559	-0.839012	-0.84179	-0.662094	-0.54211	-0.729179	-0.572966	-0.44717	-0.488864	-0.556761	-0.554882	-0.566893	-0.473984	-0.692954	-0.530624	-0.422208	-0.458536	-0.513945	-0.659762	-0.843196	-0.828335	-0.80334	-0.785566	-0.792505	-0.776128	-0.770036	-0.751958	-1.05357
CD164	-0.37583	-0.383165	-0.548481	-0.401854	-0.0977521	-0.141347	-0.11896	-0.261203	-1.33827	-1.2813	-1.36887	-1.38953	-0.870043	-0.852851	-0.939214	-1.00647	-1.43261	-1.30425	-1.38782	-1.45907	-0.898921	-0.906515	-1.0121	-1.1211	-1.20839	-1.09365	-0.937434	-1.21383	-0.643977	-0.49434	-0.534748	-0.832092	-1.03966	-0.940481	-0.916069	-1.21899	-0.594021	-0.348058	-0.560076	-0.780884	-1.57297	-1.47721	-1.54886	-1.66622	-0.960715	-1.02229	-1.08827	-1.1365	-0.652122
[truncated: 15 more columns]

## Sheet: reference_purified_RNA
	reference_purified_RNA_B.P1	reference_purified_RNA_B.P2	reference_purified_RNA_B.P3	reference_purified_RNA_B.P4	reference_purified_RNA_B.P5	reference_purified_RNA_B.P6	reference_purified_RNA_B.P7	reference_purified_RNA_B.P8	reference_purified_RNA_CD4.T.P1	reference_purified_RNA_CD4.T.P2	reference_purified_RNA_CD4.T.P3	reference_purified_RNA_CD4.T.P4	reference_purified_RNA_CD4.T.P5	reference_purified_RNA_CD4.T.P6	reference_purified_RNA_CD4.T.P7	reference_purified_RNA_CD4.T.P8	reference_purified_RNA_CD8.T.P1	reference_purified_RNA_CD8.T.P2	reference_purified_RNA_CD8.T.P3	reference_purified_RNA_CD8.T.P4	reference_purified_RNA_CD8.T.P5	reference_purified_RNA_CD8.T.P6	reference_purified_RNA_CD8.T.P7	reference_purified_RNA_CD8.T.P8	reference_purified_RNA_DC.P1	reference_purified_RNA_DC.P2	reference_purified_RNA_DC.P3	reference_purified_RNA_DC.P4	reference_purified_RNA_DC.P5	reference_purified_RNA_DC.P6	reference_purified_RNA_DC.P7	reference_purified_RNA_DC.P8	reference_purified_RNA_Mono.P1	reference_purified_RNA_Mono.P2	reference_purified_RNA_Mono.P3	reference_purified_RNA_Mono.P4	reference_purified_RNA_Mono.P5	reference_purified_RNA_Mono.P6	reference_purified_RNA_Mono.P7	reference_purified_RNA_Mono.P8	reference_purified_RNA_NK.P1	reference_purified_RNA_NK.P2	reference_purified_RNA_NK.P3	reference_purified_RNA_NK.P4	reference_purified_RNA_NK.P5	reference_purified_RNA_NK.P6	reference_purified_RNA_NK.P7	reference_purified_RNA_NK.P8	reference_purified_RNA_other.P1
JMJD6	0.0911228	0.129027	0.0871382	0.0498001	0.0308256	0.000662888	0.0649871	0.0632303	0.363038	0.342878	0.415786	0.366472	0.327071	0.409258	0.294312	0.283539	0.362278	0.398638	0.491337	0.306121	0.315648	0.40078	0.387282	0.309265	0.299091	0.313127	0.377596	0.276927	0.326512	0.352077	0.313523	0.161547	0.264476	0.324012	0.331688	0.299894	0.250548	0.354446	0.338925	0.262479	0.465454	0.357441	0.547357	0.420181	0.364377	0.453683	0.484699	0.359819	-0.0284283
CELSR1	-0.655908	-0.30797	-0.318302	-0.339014	-0.44943	-0.457758	-0.437336	-0.238468	-0.807018	-1.46786	-0.885971	-1.05432	-1.47411	-0.660974	-0.887416	-1.59456	-0.907979	-1.18541	-1.07332	-1.26571	-1.46354	-1.07755	-1.03093	-1.63019	-1.2542	-1.59367	-1.04152	-1.14918	-1.46229	-1.35435	-1.6406	-1.4418	-1.79776	-1.99957	-1.56266	-1.43981	-1.76254	-1.89879	-1.75044	-2.08322	-1.0022	-0.785813	-0.888131	-1.28551	-1.02204	-1.21567	-1.03161	-0.953583	-1.53812
LYZ	1.01046	1.2161	1.17092	1.07149	1.3829	1.4218	1.37567	1.31347	1.16724	1.19965	1.17632	1.21417	1.44451	1.4347	1.44821	1.4478	1.15013	1.12386	1.1603	1.21016	1.37357	1.44407	1.42284	1.37424	2.8945	2.75492	2.83301	2.89745	2.60477	2.69238	2.74212	2.77572	2.64028	2.5128	2.64541	2.66214	2.50797	2.51576	2.58497	2.52956	1.11773	1.0926	1.10159	1.12611	1.39308	1.39821	1.40703	1.3399	2.22432
C1orf54	-0.854939	-0.803532	-1.1662	-1.05106	-0.840269	-0.997508	-0.866684	-0.95892	-0.285732	-0.251872	-0.209491	-0.333994	-0.367906	-0.321667	-0.395305	-0.53136	-0.533643	-0.27183	-0.531606	-0.410044	-0.518547	-0.414319	-0.603399	-0.629664	0.590543	0.46128	0.441378	0.790997	0.531997	0.352077	0.621711	0.204012	-0.118246	0.0993928	0.0403049	-0.0839168	-0.0411741	-0.138684	-0.0446018	-0.09959	-0.649947	-0.667777	-0.671632	-0.637157	-0.682055	-0.85843	-0.779403	-0.857723	-0.625247
SSPN	0.630012	0.533793	0.398276	0.572963	0.530857	0.465528	0.598229	0.806842	-1.42053	-1.58232	-1.4436	-1.53393	-1.27815	-1.66171	-1.44849	-1.59456	-1.22388	-1.38469	-1.64147	-1.82783	-1.46354	-1.37773	-1.63924	-1.57506	-1.2542	-1.59367	-1.50612	-1.3181	-2.04028	-1.8116	-1.40784	-1.32178	-1.69484	-1.61549	-1.74668	-1.79478	-1.79571	-1.70842	-1.65831	-1.57508	-1.53514	-1.40294	-1.06996	-1.28551	-1.33869	-1.36121	-1.32003	-1.54251	-0.765766
PEBP4	-0.392651	-0.557442	-0.464915	-0.468436	-0.356603	-0.471162	-0.280103	-0.343972	-1.07812	-1.14523	-1.35384	-1.14321	-1.10911	-1.3702	-1.23847	-1.20885	-0.689003	-1.05414	-1.19122	-0.984646	-1.07098	-1.13538	-0.806398	-0.910627	-1.08777	-1.1196	-1.50612	-1.3181	-1.46229	-1.14173	-1.40784	-1.32178	-0.986096	-1.10286	-1.27863	-1.21232	-1.18216	-1.20122	-1.50967	-1.29878	-0.346838	-0.667777	-0.447318	-0.447818	-0.594262	-0.505464	-0.694189	-0.421033	-1.35442
DSC2	-1.71182	-1.45734	-1.77026	-1.5274	-1.397	-1.41001	-1.68375	-1.81341	-1.62033	-1.46786	-1.35384	-1.53393	-1.47411	-1.46404	-1.41138	-1.30278	-1.42854	-1.38469	-1.64147	-1.26571	-1.46354	-1.07755	-1.29831	-1.26388	-0.878089	-1.29457	-1.04152	-0.691495	-0.939983	-0.853238	-0.83124	-0.650305	0.0194702	-0.17077	-0.0458077	0.0653051	0.0932998	0.231777	-0.0496271	0.366096	-1.53514	-1.40294	-1.6926	-1.28551	-1.33869	-1.25866	-1.48874	-1.40876	-0.970543
ERMN	-0.331107	-0.327265	-0.53573	-0.468436	-0.587413	-0.550142	-0.362298	-0.533658	-0.388348	-0.21183	-0.253956	-0.354083	-0.307852	-0.24848	-0.0773444	-0.440809	-0.293402	-0.118685	-0.150645	-0.322027	-0.383969	-0.163685	-0.013922	-0.408456	-0.518738	-0.454877	-0.333608	-0.507426	-0.58249	-0.331822	-0.354944	-0.509926	-0.457708	-0.38612	-0.259913	-0.459757	-0.579869	-0.295631	-0.250375	-0.636664	-0.146981	-0.335052	-0.255935	-0.252233	-0.347859	-0.130139	0.0109253	-0.336139	-0.970543
GMPR	-1.22805	-1.45734	-1.29156	-1.3516	-1.54903	-1.63234	-1.54018	-1.62831	-1.01783	-1.10331	-0.838593	-1.05432	-1.18512	-1.25986	-1.37725	-1.20885	-0.757856	-1.11428	-1.35739	-0.894164	-1.09474	-1.37773	-1.25402	-0.942813	-0.803252	-0.69636	-0.283798	-0.507426	-0.354621	-0.506571	-0.633898	-0.830032	-0.454902	-0.529605	-0.325593	-0.57614	-0.400873	-0.222534	-0.455413	-0.591725	-0.690451	-0.703478	-0.731269	-1.00628	-0.946292	-0.781209	-1.20033	-1.05607	0.787376
ATP6V1C2	-1.22805	-1.16315	-1.46823	-1.5274	-0.840269	-0.943571	-0.895167	-0.99546	-1.23671	-1.14523	-1.03669	-1.25781	-0.786743	-0.937186	-0.931193	-0.927729	-1.08907	-1.38469	-0.981862	-1.26571	-0.918145	-0.805323	-0.83644	-0.862002	-1.2542	-1.29457	-1.50612	-1.02933	-0.770934	-1.06585	-1.09084	-1.15261	-1.17717	-1.07695	-1.21845	-1.12677	-0.935656	-0.897952	-0.975275	-0.937916	-1.26867	-1.23657	-1.26758	-1.00628	-1.0815	-0.74104	-0.79876	-0.830299	-1.35442
SCUBE3	-1.71182	-1.92362	-1.46823	-1.3516	-1.77984	-1.94976	-1.89563	-1.39512	-2.05002	-1.58232	-1.55932	-1.41933	-1.68709	-1.46404	-1.87989	-1.71566	-0.946165	-1.38469	-1.35739	-1.54677	-0.934446	-1.2811	-1.29831	-1.10466	-1.53871	-1.59367	-1.50612	-1.60687	-1.75128	-1.8116	-1.76026	-1.90015	-1.69484	-1.99957	-2.14245	-2.19237	-1.60797	-1.79158	-1.80695	-1.65119	-0.916415	-1.40294	-1.26758	-1.28551	-0.995228	-1.49851	-1.48874	-1.2291	-1.53812
CCDC15	-1.0031	-1.33524	-1.46823	-0.926323	-0.970254	-0.709645	-1.05877	-1.18056	-0.423397	-0.522991	-0.389301	-0.512181	-0.302799	-0.307989	-0.552122	-0.430746	-0.317691	-0.44923	-0.290708	-0.342305	-0.33013	-0.283919	-0.406921	-0.28969	-0.803252	-0.995464	-0.825496	-1.14918	-0.770934	-0.713194	-1.11954	-0.939493	-0.791208	-0.756616	-0.712181	-0.814723	-0.669604	-0.590139	-1.0118	-0.821553	0.0324029	-0.291822	-0.0274912	-0.284478	-0.168607	-0.107926	-0.341632	-0.00873663	-0.494909
CLEC18A	-1.10137	-1.09772	-1.46823	-1.13011	-1.46665	-1.11055	-1.10315	-1.62831	-1.23671	-0.653175	-0.911931	-0.798643	-1.10911	-0.819972	-0.829173	-1.32995	-1.22388	-0.731642	-0.789236	-0.820235	-1.20624	-1.02655	-0.922539	-1.48294	-1.2542	-1.1196	-1.21299	-1.3181	-1.29324	-1.52311	-1.15036	-1.61097	-1.17717	-0.787945	-1.14365	-1.21232	-1.21095	-1.02846	-1.08074	-1.19604	-0.846325	-0.952175	-1.06996	-1.28551	-1.40274	-1.21567	-0.998308	-1.54251	-1.35442
ZNF852	-0.92282	-0.611698	-0.652622	-0.48771	-0.632634	-0.645642	-0.739297	-0.506797	-0.588142	-0.561837	-0.559778	-0.555288	-0.417748	-0.475158	-0.629874	-0.36633	-0.533643	-0.47362	-0.374641	-0.506716	-0.420939	-0.438384	-0.552888	-0.443544	-0.878089	-0.60007	-0.748394	-0.860413	-0.49199	-0.544434	-0.558065	-0.441377	-1.01166	-0.860535	-0.841643	-0.857349	-0.736587	-0.755415	-0.978449	-0.780013	-0.520596	-0.667777	-0.463111	-0.357925	-0.432449	-0.421632	-0.530645	-0.407084	-0.970543
ZNF572	-1.0031	-1.92362	-0.864174	-1.22686	-0.970254	-1.23623	-1.31816	-0.893593	-1.23671	-1.19209	-1.16479	-1.05432	-1.22905	-1.3702	-1.41138	-1.02437	-0.907979	-0.843872	-1.07332	-0.894164	-1.07098	-1.50232	-1.34783	-1.10466	-1.53871	-1.1196	-1.50612	-1.3181	-1.36926	-1.35435	-1.54779	-1.4418	-1.15672	-1.31928	-1.56266	-1.2641	-1.46778	-1.74768	-1.83884	-1.45835	-0.846325	-0.785813	-0.93979	-1.00628	-0.777832	-0.932827	-1.39589	-0.857723	-1.35442
H1F0	-1.10137	-1.24053	-0.725413	-1.22686	-1.02347	-0.862204	-0.87598	-1.12679	-0.152293	-0.403936	-0.0721472	-0.106434	-0.174158	-0.191229	-0.213734	-0.245942	-0.533643	-0.499637	-0.208465	-0.52262	-0.58466	-0.477192	-0.681843	-0.609273	0.113565	0.127637	0.336305	0.380619	0.621176	0.423724	0.276902	0.282315	0.370289	0.207016	0.564505	0.3616	0.75548	0.524328	0.446157	0.387289	-0.73573	-0.888927	-0.619973	-0.842941	-0.762722	-0.584179	-0.520371	-0.619378	0.792691
F5	-1.10137	-1.33524	-0.989527	-1.3516	-1.28344	-1.41001	-1.20765	-1.49698	0.145387	0.144166	-0.140858	0.081252	-0.096915	-0.159335	0.085063	-0.0949461	-0.988378	-0.75682	-0.843962	-0.613102	-0.681005	-0.751118	-0.715494	-0.818506	-1.2542	-1.59367	-1.04152	-1.02933	-1.1733	-1.52311	-1.18366	-1.15261	0.410536	0.280043	0.178428	0.352765	0.345508	0.375314	0.272509	0.377069	-0.846325	-0.888927	-1.42445	-1.28551	-1.11475	-1.25866	-0.862901	-0.935914	-0.656505
HLA-B	2.3031	2.40358	2.37989	2.35273	2.39654	2.28788	2.50078	2.4341	2.2382	2.40656	2.40381	2.36185	2.39314	2.30141	2.5017	2.40515	2.33192	2.41135	2.44892	2.42391	2.45374	2.37153	2.54285	2.43811	2.0805	2.31825	2.2246	2.19214	2.25638	2.14457	2.25258	2.16316	1.87644	2.05631	2.00071	1.99065	2.08617	1.98089	2.069	1.98426	2.3276	2.58595	2.44346	2.43159	2.53011	2.37207	2.56551	2.41847	2.001
LRRC37A	-1.40659	-0.946339	-0.989527	-1.3516	-0.724628	-1.11055	-1.40035	-1.18056	-0.990846	-1.19209	-0.885971	-1.05432	-0.651066	-1.17254	-1.11579	-1.1321	-1.08907	-0.877816	-0.843962	-0.855517	-0.591889	-0.939641	-1.25402	-1.04339	-1.2542	-0.995464	-1.21299	-1.14918	-0.570043	-1.00169	-1.3523	-0.830032	-1.15672	-1.19458	-0.787505	-1.05762	-0.640064	-1.10125	-1.30647	-1.11588	-1.26867	-1.11854	-0.671632	-0.637157	-0.734057	-0.97582	-1.06782	-1.26699	-1.12299
LRRC37A2	-0.439046	0.0351606	-0.0744582	0.0382372	-0.030684	0.215085	-0.0364855	0.148328	-0.222383	0.0532185	-0.082246	0.185942	0.0920862	0.263946	0.106831	0.24807	-0.235021	0.0915858	0.0433275	0.178826	0.020927	0.188959	0.126907	0.237209	-0.427144	-0.0848743	-0.218609	-0.218658	-0.124449	0.0658733	-0.0909739	0.0415233	-0.35128	-0.369228	-0.316414	-0.139171	-0.163924	-0.0558567	-0.227893	-0.0277493	-0.202793	-0.0357315	-0.0274912	0.0846468	0.0414921	0.211096	0.0905456	0.239899	-0.656505
CLU	-1.71182	-1.04105	-0.922358	-0.875255	-0.970254	-0.884014	-0.87598	-0.99546	-0.256747	-0.666221	-0.507465	-0.455177	-0.505848	-0.517249	-0.429439	-0.487429	-0.12317	-0.384059	-0.531606	-0.574455	-0.383969	-0.380556	-0.253619	-0.278379	-1.53871	-0.753981	-0.626735	-0.740564	-0.88431	-0.58609	-0.336456	-0.71811	0.177173	-0.0528728	-0.216194	-0.210415	-0.0281923	0.219523	0.0640888	0.149125	-0.469262	-0.438166	-0.93979	-0.563709	-0.474737	-0.630076	-0.376039	-0.380575	1.46926
RAB8B	0.577336	0.597546	0.656061	0.607405	0.749181	0.672775	0.685276	0.697949	0.748293	0.694412	0.784557	0.714464	0.840413	0.832464	0.765631	0.816149	0.834748	0.751224	0.731485	0.699346	0.918103	0.843867	0.853933	0.884256	0.625685	0.553866	0.542457	0.622738	0.718136	0.646283	0.646262	0.684212	0.705877	0.718229	0.702493	0.732349	0.814767	0.734778	0.753225	0.756055	1.04226	1.00813	1.0602	1.08344	1.14237	1.10699	1.05306	1.10451	0.490387
UBE2D1	0.407223	0.419835	0.47772	0.398863	0.462562	0.393958	0.244271	0.358598	0.423563	0.493197	0.448058	0.454009	0.441712	0.462579	0.357157	0.467963	0.425783	0.493679	0.401009	0.434677	0.43604	0.3954	0.368209	0.435621	0.638124	0.526215	0.555571	0.558847	0.669656	0.633617	0.578941	0.723201	0.823584	0.803515	0.765597	0.808011	0.897004	0.881977	0.974096	0.912144	0.413517	0.376656	0.404437	0.408332	0.379838	0.351912	0.310512	0.410233	0.43863
VPS13D	0.2445	0.325127	0.323019	0.247843	0.419497	0.314833	0.382685	0.340615	0.501475	0.521652	0.490439	0.513474	0.564174	0.547608	0.566832	0.530495	0.400187	0.460692	0.495817	0.426953	0.493917	0.497773	0.53511	0.457212	0.289654	0.245741	0.325321	0.239028	0.382542	0.28484	0.267484	0.389884	0.276617	0.239702	0.216498	0.271449	0.363357	0.359411	0.227751	0.326735	0.413517	0.379329	0.435667	0.265505	0.444696	0.499464	0.490103	0.500797	0.039094
EDC4	-1.10137	-0.868957	-1.06897	-1.05106	-1.15346	-0.918811	-0.936179	-1.18056	-0.733002	-0.582782	-0.559778	-0.522528	-0.558031	-0.602874	-0.671658	-0.544182	-0.612456	-0.573464	-0.62306	-0.820235	-0.563699	-0.567115	-0.621681	-0.56231	-0.969682	-0.820499	-1.21299	-1.02933	-0.88431	-0.564741	-0.992523	-0.694263	-0.853587	-0.847341	-0.955149	-0.973732	-0.815247	-0.761238	-0.841689	-0.715372	-0.73573	-0.703478	-0.619973	-0.72705	-0.521822	-0.584179	-0.563085	-0.596658	-1.35442
LGMN	0.139715	-0.402678	-0.0834427	0.0202932	-0.44943	-0.308735	-0.119556	-0.183895	-0.0553598	-0.242619	-0.238582	-0.225981	-0.452224	-0.495677	-0.494586	-0.420918	-0.103133	-0.150334	-0.290708	-0.21793	-0.483402	-0.777373	-0.56906	-0.585124	0.612856	0.538724	0.837245	0.551884	0.641115	0.608311	0.777671	0.324708	-0.836943	-0.903397	-0.411837	-0.831176	-0.648517	-0.615057	-0.453125	-0.980586	-0.916415	-1.11854	-1.06996	-1.00628	-1.11475	-1.17678	-0.998308	-1.30887	-0.765766
DCP2	0.669226	0.744324	0.737717	0.663525	0.794323	0.733458	0.75114	0.770974	0.839944	0.888608	0.849376	0.835816	0.90919	0.906075	0.892764	0.869823	0.783659	0.83784	0.80579	0.796621	0.815159	0.840006	0.842034	0.793201	0.825132	0.861807	0.725962	0.773496	0.860488	0.792118	0.773616	0.84593	0.766849	0.81906	0.765934	0.787464	0.81296	0.771529	0.815776	0.790994	0.812603	0.816547	0.807143	0.790472	0.825066	0.78926	0.813678	0.81361	0.66891
DCP1A	0.311639	0.421529	0.413048	0.388539	0.365408	0.385657	0.383261	0.28198	0.545431	0.526974	0.549148	0.512695	0.514203	0.537817	0.532497	0.513606	0.486237	0.559498	0.502445	0.536921	0.471949	0.562491	0.524848	0.473418	0.168376	0.207641	0.302456	0.294658	0.279719	0.265478	0.356682	0.295491	0.215632	0.233287	0.270108	0.248332	0.293468	0.298905	0.401545	0.264454	0.430079	0.395011	0.484553	0.499425	0.415277	0.450945	0.491889	0.443844	0.273309
IGF2BP2	-1.10137	-1.33524	-1.06897	-1.3516	-1.33666	-1.37607	-1.50095	-1.39512	-1.23671	-1.06539	-1.4436	-1.33044	-1.3981	-1.14704	-1.13394	-1.16873	-1.86871	-1.27246	-1.07332	-1.17523	-1.09474	-1.07755	-1.17737	-1.24028	0.367661	0.286316	0.284458	0.31581	0.289195	0.41393	0.166118	0.416594	0.0924094	0.0543097	0.08086	0.127498	0.0601516	0.0939193	0.0286665	0.0135509	-0.787064	-0.438166	-0.121741	-0.194585	-0.556465	-0.491392	-0.574485	-0.554778	0.705574
XRN1	0.78491	0.810088	0.782245	0.749902	0.888427	0.87649	0.86748	0.900114	0.999334	1.0469	1.04311	0.998024	1.08088	1.10207	1.06348	1.09461	0.997826	1.00889	1.01806	0.990246	1.0741	1.0895	1.08861	1.07256	0.60849	0.547873	0.59851	0.567953	0.773459	0.716074	0.68718	0.733919	0.627755	0.642344	0.633963	0.605688	0.741513	0.743005	0.617357	0.677949	1.00726	1.00116	1.03888	1.05789	1.09985	1.08012	1.07491	1.09439	0.581069
CNOT1	0.807117	0.842025	0.841517	0.855195	0.818433	0.864871	0.887272	0.83322	0.868376	0.875065	0.908973	0.909884	0.862785	0.947826	0.929683	0.878337	0.824749	0.884274	0.891346	0.925921	0.849054	0.955117	0.93221	0.848723	0.64821	0.568495	0.692292	0.660465	0.704521	0.68212	0.667022	0.736932	0.605811	0.648499	0.619588	0.658355	0.676301	0.670208	0.673491	0.649401	0.872719	0.831862	0.864875	0.946765	0.865874	0.916499	0.914993	0.847896	0.566073
DHX9	0.740198	0.723261	0.729364	0.741883	0.788729	0.75045	0.746797	0.786583	0.848078	0.871745	0.827254	0.898506	0.934482	0.895822	0.906153	0.950576	0.81251	0.843902	0.851264	0.900541	0.900782	0.903613	0.891328	0.881308	0.707479	0.737667	0.675612	0.720802	0.781207	0.804708	0.694447	0.784401	0.571813	0.584041	0.516009	0.614783	0.650355	0.60877	0.522328	0.599135	0.835052	0.747755	0.810154	0.844846	0.889622	0.879294	0.874044	0.873853	0.583171
PATL1	0.324785	0.327244	0.326576	0.285871	0.213116	0.280143	0.267161	0.293422	0.397479	0.374158	0.361932	0.365345	0.348678	0.352402	0.317129	0.333322	0.352996	0.390482	0.37193	0.332553	0.287617	0.253636	0.316356	0.316195	0.383152	0.275107	0.112989	0.248831	0.299985	0.28484	0.313523	0.273294	0.372509	0.411165	0.381987	0.371137	0.352872	0.426534	0.391962	0.303922	0.359061	0.337282	0.397529	0.513562	0.317528	0.365688	0.38361	0.357156	0.0854326
CD22	1.3278	1.29275	1.40279	1.29178	1.41151	1.43278	1.33334	1.26422	-0.89839	-0.808126	-1.07503	-0.949812	-0.674896	-0.908171	-0.820194	-0.80663	-1.31328	-0.956101	-1.19122	-0.984646	-0.819052	-0.867295	-0.671199	-0.852929	-0.129171	-0.0719922	-0.0821105	-0.265871	-0.213294	0.0122515	-0.180045	-0.24371	-0.798436	-0.903397	-0.813558	-1.02745	-0.747511	-0.70421	-0.352063	-0.685863	-1.26867	-0.742583	-0.888131	-1.28551	-0.902518	-0.767375	-0.709892	-0.757827	-0.726345
CD109	-1.71182	-1.62943	-1.77026	-1.5274	-1.96304	-1.76408	-1.81344	-1.62831	-0.990846	-0.827537	-0.939683	-0.949812	-1.01607	-1.19968	-0.76214	-0.867491	-1.22388	-1.18541	-1.35739	-1.17523	-1.35908	-1.20214	-1.03093	-1.17664	-0.427144	-0.279913	-0.576926	-0.478683	-0.400994	-0.297594	-0.369371	-0.393644	-0.757109	-0.586115	-0.968745	-0.472026	-0.921403	-0.915289	-0.682236	-1.09675	-1.11279	-0.742583	-0.671632	-1.00628	-1.1509	-1.21567	-1.25589	-0.935914	0.313077
CD36	-0.582346	-0.35796	-0.562146	-0.683683	-0.268876	-0.331555	-0.270194	-0.412824	-0.277229	-0.383871	-0.354301	-0.267951	-0.0163272	-0.123136	-0.180755	-0.137312	-0.421975	-0.22923	-0.374641	-0.322027	-0.212505	-0.227175	-0.205835	-0.142672	0.988529	0.98302	1.02338	0.90554	1.07544	1.03995	1.00848	1.1234	1.21671	1.15481	1.25189	1.19504	1.24119	1.25825	1.081	1.21821	-0.403197	-0.240468	-0.295649	-0.31953	-0.131274	-0.181783	-0.212138	-0.138477	0.66891
TIGIT	-0.392651	-0.452668	-0.233702	-0.653769	-0.465569	-0.504054	-0.592589	-0.292237	0.55905	0.643079	0.556181	0.678091	0.210075	0.111594	0.399383	0.322388	0.532804	0.54033	0.825188	0.487673	0.733861	0.531998	0.546871	0.821662	-0.685168	-1.29457	-1.04152	-1.3181	-0.88431	-0.777353	-0.42143	-0.694263	-0.777176	-0.799044	-0.841643	-0.848413	-0.863138	-0.825098	-0.914278	-0.95863	0.990387	0.906079	0.816696	0.883611	0.944997	0.68301	0.601674	0.923594	-0.808947
CD226	-0.439046	-0.48006	-0.464915	-0.449983	-0.263591	-0.471162	-0.208467	-0.326068	0.887245	0.896257	0.851054	0.922063	0.915996	0.861599	0.899747	0.833443	0.887954	0.853242	0.646868	0.901025	0.874225	0.734389	0.829196	0.84404	0.24428	0.150968	-0.11233	0.323979	0.115435	-0.0433259	0.171485	0.146374	-0.2864	-0.292538	-0.362259	-0.453775	-0.535444	-0.431085	-0.424602	-0.419838	0.862328	1.10732	1.12911	0.850904	1.05715	0.944696	0.978535	1.03179	0.485209
CD27	1.21089	1.00906	0.851189	1.11074	0.798348	0.751079	0.898229	1.10759	1.3335	1.37175	1.32089	1.33287	1.29269	1.22067	1.18036	1.30081	1.23644	1.35977	1.34104	1.41293	1.19368	1.30443	1.09369	1.08168	-0.485883	-0.521396	-0.748394	-0.478683	-0.733006	-0.657617	-0.615812	-0.863427	-0.469158	-0.458977	-0.521427	-0.491247	-0.643423	-0.593866	-0.592007	-0.616008	0.124648	0.357441	0.100433	0.179875	0.0684401	0.0794457	0.0928767	-0.0493143	-0.358943
CD24	0.795413	0.834423	0.895608	0.918072	1.06237	1.00541	0.989146	0.871728	-1.23671	-1.46786	-1.2805	-1.25781	-0.896129	-1.17254	-1.17273	-0.927729	-1.59099	-1.54287	-0.981862	-1.1013	-0.887343	-0.980917	-1.14372	-1.00275	-1.2542	-1.59367	-1.50612	-1.3181	-1.22897	-1.06585	-1.3523	-1.22868	-1.33292	-1.16126	-1.35092	-1.35905	-1.14269	-1.299	-1.47105	-1.10301	-1.53514	-1.40294	-1.15629	-1.28551	-0.946292	-0.875796	-1.03161	-1.2291	-1.35442
CX3CR1	-0.294389	-0.509342	-0.62033	-0.98422	-0.465569	-0.489667	-0.629092	-0.434566	0.0902948	0.107972	-0.32834	-0.473287	-0.0370483	-0.2819	0.0966037	0.385533	0.738467	0.521156	0.460965	0.21982	1.02969	0.316442	0.411972	1.11337	0.601851	0.622505	0.462011	0.594136	0.483979	0.347452	0.000834866	0.676477	0.898013	0.801203	0.855719	0.784667	0.67487	0.631678	0.437015	0.84658	1.39357	1.33976	1.50393	1.42509	1.47433	1.2203	0.872619	1.52892	0.76966
CLEC12A	-0.415238	-0.263252	-0.303012	-0.398914	-0.268876	-0.230038	-0.258107	-0.39207	-0.14925	-0.175452	-0.169456	-0.121468	-0.0878181	-0.118823	-0.0851983	-0.0717154	-0.0887366	-0.150334	-0.413703	-0.210351	-0.176096	-0.177012	-0.083155	-0.108763	1.1989	1.00658	0.856692	0.975443	0.874146	1.06969	0.859666	1.18362	1.44174	1.24419	1.09064	1.23363	1.17388	1.32136	1.11541	1.29815	0.207344	0.214296	0.016912	0.0978561	-0.0257784	0.102675	0.0997926	0.26172	1.13799
CD96	0.0195577	-0.165162	-0.173918	0.323873	-0.186496	0.441452	-0.161823	0.596083	1.08052	1.12317	1.10607	1.05983	1.06419	1.13095	1.10949	1.09681	1.17723	1.21736	1.1896	1.21844	1.11121	1.20768	1.16552	1.08193	-0.803252	-0.820499	-0.919862	-0.796193	-0.751539	-0.544434	-0.726711	-0.650305	-0.580916	-0.55672	-0.617144	-0.634711	-0.581299	-0.543167	-0.644466	-0.591725	1.05157	1.04234	0.957913	1.02153	1.01474	1.07345	1.13527	1.01146	-0.451728
CD274	-1.0031	-1.04105	-1.06897	-1.13011	-1.15346	-1.31493	-1.50095	-1.03518	-0.393975	-0.377402	-0.517397	-0.48266	-0.586796	-0.596145	-0.6909	-0.454612	-0.533643	-0.877816	-0.740963	-0.539173	-0.739096	-0.726365	-0.903851	-0.575846	-1.08777	-1.59367	-1.50612	-1.60687	-1.36926	-1.52311	-1.54779	-1.22868	-1.49462	-1.37317	-1.49698	-1.2641	-1.40073	-1.36694	-0.953795	-1.2127	-0.549085	-0.742583	-0.596519	-0.637157	-0.809807	-0.999143	-0.760907	-0.726011	-1.04038
CD14	-0.331107	-0.145418	-0.24671	-0.339014	0.0197371	0.00709018	-0.0682148	-0.10714	-0.0322099	-0.0206259	0.0142731	-0.0325791	0.213001	0.158501	0.154582	0.162642	-0.0236225	-0.0941417	0.0296648	0.0229523	0.122591	0.136495	0.118959	0.127935	0.59283	0.596344	0.545773	0.756661	0.753948	0.659674	0.779529	0.707396	1.49035	1.46853	1.43955	1.55922	1.51895	1.4724	1.50874	1.48564	0.0324029	-0.32013	-0.00219656	-0.0993566	0.103083	0.173562	0.16328	0.160731	0.617495
CD200	0.552309	0.634941	0.4827	0.401406	0.531761	0.60454	0.231571	0.0441268	-0.544149	-0.522991	-0.53803	-0.740244	-0.896129	-0.881029	-0.802786	-0.699941	-1.22388	-1.18541	-0.981862	-0.855517	-1.17544	-1.02655	-1.29831	-1.10466	-0.739978	-0.899174	-0.919862	-1.3181	-1.04053	-1.06585	-1.01501	-1.0883	-1.615	-1.61549	-1.56266	-1.69066	-1.83204	-1.79158	-1.72515	-1.71242	-1.53514	-1.02698	-1.6926	-1.28551	-1.47849	-1.49851	-1.77716	-1.40876	-0.127508
CD19	0.743547	0.781386	0.824905	0.809216	0.847654	0.771066	0.798639	0.783503	-1.07812	-0.998927	-1.2805	-1.0963	-1.33383	-1.19968	-1.31622	-1.30278	-1.08907	-0.956101	-1.19122	-1.1013	-1.69613	-1.50232	-1.21395	-1.44359	-0.878089	-1.29457	-0.919862	-1.14918	-1.04053	-1.14173	-1.18366	-1.32178	-1.10157	-0.97019	-0.942048	-1.09054	-1.26723	-1.08691	-1.33065	-1.2127	-1.26867	-1.40294	-1.06996	-1.28551	-0.923829	-1.36121	-1.03161	-1.13324	-1.22408
CD70	-0.146224	-0.0380398	0.209412	0.367123	-0.164873	-0.18179	0.197294	0.119487	-0.448639	-0.827537	-0.178015	-0.673698	-0.917514	-0.335804	-0.597054	-0.775434	-0.467814	-0.527515	-0.275803	-0.574455	-0.749619	-0.329548	-0.339718	-0.446887	-1.53871	-0.645535	-1.21299	-1.14918	-1.46229	-1.06585	-0.846366	-1.32178	-1.44685	-1.19458	-1.56266	-1.16702	-1.53147	-1.55731	-1.33907	-1.44205	-0.649947	-0.785813	-0.93979	-1.28551	-1.1905	-0.795528	-0.390641	-0.554778	-1.85216
CD72	1.01588	1.00651	1.00308	0.794107	1.00656	0.825471	0.699469	0.759722	-0.6945	-0.640544	-0.594778	-0.566835	-0.596843	-0.719362	-0.829173	-0.732589	-0.579049	-0.355149	-0.413703	-0.6339	-0.543745	-0.639461	-0.631129	-0.571285	0.127969	0.227111	0.278284	0.144824	0.122482	0.268299	-0.0155586	0.0902218	-0.725979	-0.618211	-0.68597	-0.729173	-0.643423	-0.714421	-0.749073	-0.634898	0.012341	0.0841321	0.115172	0.0846468	-0.0852331	-0.0717457	-0.335079	-0.155091	-0.726345
CD2	0.293478	0.0975739	0.204751	0.0610626	0.188687	0.231015	0.143869	0.175455	1.66407	1.62978	1.66428	1.65256	1.61947	1.61915	1.64277	1.68671	1.70034	1.59766	1.64081	1.61226	1.62211	1.63079	1.56545	1.6979	0.684423	0.705389	0.668257	0.84991	0.757518	0.91918	0.532384	0.802743	0.0119695	-0.00786216	-0.108719	0.0312358	0.0179383	0.0443252	-0.0335407	-0.0158387	1.54456	1.58235	1.03755	1.34601	1.51155	1.52817	1.41795	1.55702	0.103927
CD9	0.177482	0.248593	-0.162886	0.137326	0.0599866	-0.125182	-0.0650949	-0.382037	-0.482671	-0.513845	-0.633116	-0.413206	-0.514104	-0.908171	-0.576498	-0.502879	0.0253446	0.0274885	-0.234088	0.103168	-0.246018	-0.301598	-0.202375	-0.218262	-0.289033	-0.279913	-0.260934	-0.0028807	-0.650992	-0.382334	-0.310178	-0.540844	0.226199	0.239123	0.0265797	0.491212	-0.00222699	-0.0939933	0.0652002	-0.0210846	-0.787064	-0.667777	-0.574406	-0.400369	-0.946292	-0.893935	-0.79876	-0.991468	1.03457
CD81	1.36997	1.39558	1.38878	1.37873	1.35543	1.36254	1.33501	1.39217	1.20853	1.17774	1.17302	1.24448	1.11575	1.13238	1.16661	1.19966	1.33855	1.22954	1.35605	1.2845	1.22032	1.24324	1.2612	1.32826	0.825132	0.677261	0.776729	0.776237	0.736693	0.680033	0.799145	0.625817	0.70544	0.633652	0.63863	0.570002	0.572095	0.556878	0.623377	0.540008	1.43439	1.37394	1.43566	1.53929	1.37731	1.40741	1.42198	1.42252	1.06815
CD80	-0.519331	-0.803532	-0.989527	-0.286394	-0.598301	-0.513902	-0.28514	-0.292237	-1.62033	-1.58232	-1.4436	-1.41933	-1.85614	-1.25986	-1.11579	-1.35899	-1.42854	-1.81327	-1.35739	-1.38236	-1.40804	-1.50232	-1.40397	-1.52644	-1.2542	-0.995464	-1.21299	-1.60687	-1.46229	-1.8116	-0.394587	-1.4418	-1.54978	-1.75724	-0.982874	-1.18896	-1.46778	-1.1736	0.0489383	-0.896088	-1.53514	-1.11854	-1.6926	-1.28551	-1.5712	-1.58956	-1.39589	-1.47004	-1.85216
CD83	0.969488	0.555304	1.16579	1.02892	0.764555	1.16186	1.08194	0.644646	-0.0981615	-0.25658	-0.15695	-0.188014	0.0680261	0.096437	0.122701	0.0227813	-0.166526	-0.22923	-0.290708	-0.141459	0.0561172	-0.00595203	0.0890358	0.0561538	0.456085	0.280748	1.05624	0.684978	0.439616	0.521602	1.37883	0.947494	0.30844	0.642891	0.99519	0.89989	0.707579	0.576587	1.47021	1.21856	-0.136729	-0.153768	-0.194953	-0.0993566	0.060333	0.135212	0.235199	0.0645725	-0.13769
CD86	0.544515	0.416426	0.502069	0.490483	0.331522	0.152196	0.464112	0.553388	-0.84105	-0.941994	-0.861585	-0.673698	-0.48981	-0.660974	-0.576498	-0.681502	-0.873117	-0.64459	-0.531606	-0.679001	-0.690141	-0.805323	-0.603399	-0.604329	0.8941	0.920338	0.878305	0.938269	0.90378	0.856392	0.864732	0.924685	0.828646	0.817625	0.806865	0.776736	0.780441	0.701494	0.628823	0.709417	-0.787064	-0.667777	-0.731269	-0.637157	-0.694458	-0.660316	-0.694189	-0.63528	0.490387
CCR10	-0.0985723	0.219674	-0.62033	0.032338	-0.644684	-0.851676	-0.185556	-0.372219	-0.307835	-0.403936	-0.517397	-0.590985	-0.771008	-0.539987	-0.769965	-0.687559	-0.380846	-0.685693	-0.480309	-0.729753	-0.819052	-0.601779	-0.752075	-0.697681	-0.969682	-0.645535	-0.626735	-0.647601	-1.00425	-1.00169	-1.01501	-0.830032	-0.853587	-0.810507	-0.661538	-0.806769	-0.875338	-1.01663	-0.901138	-0.871758	-0.494073	-0.524866	-0.801803	-0.72705	-0.995228	-0.893935	-0.886684	-0.88718	-1.12299
CD63	1.03003	0.868789	0.806459	0.93097	0.769388	0.752961	0.813274	0.625399	1.02244	0.94303	0.962649	1.04289	0.880797	0.925324	0.858629	0.699821	1.31101	1.1925	1.17202	1.17917	1.23917	1.10485	1.20707	1.00843	1.59414	1.47786	1.33017	1.44919	1.27155	1.28606	1.28613	1.04195	1.38932	1.314	1.22984	1.30266	1.17994	1.2247	1.22798	0.958413	1.67486	1.68139	1.67065	1.75603	1.54011	1.60555	1.57004	1.3721	1.46896
CD69	1.36512	1.2934	1.50775	1.52754	1.28649	1.47308	1.34967	0.985534	1.40759	1.50518	1.67396	1.54351	1.44	1.71196	1.57519	1.28202	1.26971	1.34661	1.53451	1.43766	1.16007	1.58109	1.4574	1.07836	-0.0565463	0.0489624	0.485511	-0.0209968	0.219688	0.181011	0.0726298	-0.0181797	-0.0829593	-0.0197951	0.142887	-0.0532286	0.0119395	0.0280971	-0.147328	-0.131633	1.21862	1.28203	1.30853	1.27989	1.24486	1.37605	1.43961	1.0313	0.779286
CD68	0.00194136	-0.00445185	0.00646523	-0.239475	0.113205	0.109595	0.193806	0.17252	-0.260758	-0.291198	-0.361061	-0.327517	0.0638776	0.0502652	0.0449491	0.0553452	-0.361764	-0.236014	-0.480309	-0.20291	0.0420794	0.0248374	0.0750206	0.0571451	0.944509	0.941452	0.900297	0.814077	1.03335	1.0012	0.969848	0.904592	1.27965	1.29351	1.24785	1.19588	1.33434	1.32758	1.20925	1.2345	-0.179487	-0.366629	-0.275283	-0.284478	0.0478678	0.145506	0.0615039	0.0645725	1.07811
CD52	2.24365	2.28017	2.32732	2.32136	2.31661	2.30205	2.21587	2.30476	2.20857	2.18435	2.23812	2.23691	2.15283	2.15802	2.17126	2.14449	2.20283	2.11345	2.11369	2.20912	2.07666	2.15045	2.09792	2.08707	1.70546	1.83679	1.78004	1.63339	1.45337	1.77926	1.60393	1.64869	1.65589	1.78498	1.74033	1.56888	1.46584	1.66055	1.48626	1.58903	1.84815	1.96311	1.88892	1.56084	1.62817	1.69886	1.93335	1.772	1.78861
CD55	1.05704	1.11728	1.12239	1.0731	1.0947	1.13084	1.11861	0.946173	1.02711	1.00881	0.975879	1.01384	0.982497	1.0464	1.08867	0.990583	1.03316	1.12637	0.998285	1.18354	0.966629	1.12001	1.11793	0.837214	0.851461	0.980813	0.929283	0.789677	0.944297	0.981907	1.01519	0.956457	0.95674	1.04728	1.06204	0.92787	0.953981	1.09115	1.19627	1.16249	0.750478	0.94411	0.681897	0.852903	0.799269	0.812851	0.944538	0.705982	0.813347
CD99	1.22509	1.07157	0.944577	1.10528	1.02816	0.960738	1.10756	1.1291	1.43095	1.308	1.32016	1.42436	1.34794	1.28561	1.30196	1.34085	1.53696	1.34328	1.36094	1.42	1.4929	1.38567	1.43416	1.4787	1.2212	1.20323	1.17741	1.23755	1.18519	1.10917	1.15629	1.16062	1.06976	0.973257	0.883583	1.12495	0.97121	0.913481	1.01485	0.965016	1.60629	1.59217	1.59042	1.65763	1.56634	1.58085	1.53408	1.48424	1.50491
CD59	0.39635	0.320861	-0.000983405	0.236866	-0.182088	-0.167552	-0.107441	0.106059	0.633732	0.501738	0.547727	0.607926	0.400118	0.448897	0.408446	0.536865	0.405713	0.231616	0.265906	0.387682	0.11733	0.186043	0.114118	0.318304	0.471694	0.338369	0.296541	0.397907	0.151712	0.129379	0.117466	0.271008	-0.2154	-0.328784	-0.403085	-0.192686	-0.553663	-0.530315	-0.514226	-0.366992	0.4959	0.316081	0.235403	0.437326	0.189467	0.173562	0.191726	0.322994	0.561695
CD93	-1.0031	-0.696867	-0.864174	-0.683683	-0.465569	-0.449035	-0.514588	-0.577167	-0.448639	-0.487603	-0.435765	-0.473287	-0.328703	-0.285074	-0.296226	-0.307992	-0.480143	-0.394193	-0.505156	-0.462437	-0.33013	-0.283919	-0.273548	-0.27394	0.625685	0.568495	0.457964	0.570199	0.530249	0.323525	0.604657	0.571503	0.93155	0.979301	0.965215	0.959919	1.02696	0.978424	1.09915	0.999389	-0.227604	-0.604529	-0.306249	-0.400369	-0.121648	-0.118881	-0.133061	-0.272687	0.18653
CD244	-0.796139	-0.746858	-0.687499	-0.98422	-0.922648	-0.983416	-1.07309	-1.12679	-0.294424	-0.417897	-0.706454	-0.673698	-0.522527	-0.630921	-0.56658	-0.338807	0.333761	0.23776	-0.0220954	-0.141459	0.272404	-0.190761	0.164537	0.382018	0.210981	0.094427	-0.12829	0.0471719	0.0259389	-0.0258599	-0.135912	0.0609319	0.323032	0.310119	0.260645	0.236196	0.26576	0.0828119	0.060172	0.285364	0.824407	0.796804	0.81433	0.806451	0.692676	0.603367	0.608462	0.694141	0.176349
MERTK	-1.40659	-1.45734	-1.46823	-1.82794	-1.96304	-1.84758	-1.63065	-1.81341	-1.28893	-1.10331	-1.4436	-1.53393	-1.3981	-1.46404	-1.2887	-1.46051	-1.31328	-1.54287	-1.35739	-1.38236	-1.52761	-1.2811	-1.63924	-1.57506	-0.803252	-1.1196	-1.21299	-1.14918	-1.22897	-1.35435	-1.9289	-1.32178	-0.0306438	-0.247848	-0.186568	-0.230656	-0.128681	-0.199088	-0.0865962	-0.130741	-1.26867	-1.23657	-1.42445	-1.00628	-1.28321	-1.30672	-1.25589	-1.63121	-0.180871
CD48	1.76329	1.6977	1.81829	1.77222	1.68193	1.69903	1.68074	1.76736	1.96969	1.99291	2.00667	1.95394	1.88643	1.91239	1.87426	1.88033	1.91968	1.95333	1.98612	2.0116	1.80548	1.91154	1.77929	1.75533	1.59135	1.6209	1.6107	1.58338	1.56795	1.49925	1.40949	1.5854	1.4498	1.46409	1.48052	1.38176	1.44405	1.35347	1.31911	1.42531	1.58058	1.64038	1.60151	1.66646	1.60547	1.5594	1.50887	1.5222	1.34861
CD47	1.14704	1.21375	1.17448	1.09362	1.14554	1.15502	1.1294	1.14756	1.23582	1.29604	1.24688	1.24348	1.21867	1.22067	1.221	1.24829	1.20598	1.17634	1.16206	1.2024	1.20067	1.15823	1.1794	1.18978	1.013	1.08543	1.05128	0.966023	0.950736	0.937041	0.892016	0.919388	0.830343	0.861837	0.828362	0.808284	0.714344	0.732066	0.686184	0.701501	1.37638	1.34764	1.3748	1.41681	1.3324	1.29289	1.28283	1.26418	1.0299
CD46	0.735127	0.755248	0.767044	0.720555	0.844047	0.774662	0.759953	0.865316	1.02259	1.06233	1.06613	1.04309	1.09077	1.07559	1.05009	1.11041	0.994999	1.05553	1.03395	1.04879	1.06323	1.07321	1.01125	1.06019	0.849025	0.851479	0.793609	0.801413	0.902347	0.889285	0.832006	0.890811	0.934726	0.927182	0.912	0.94112	1.01759	0.990275	0.868615	0.950385	0.936038	0.912667	0.938607	0.912143	1.00977	0.97698	0.952566	1.01338	0.809545
CD40	1.08015	1.09677	1.15692	1.12864	1.10422	1.05055	0.908927	1.11661	-0.399685	-0.323474	-0.389301	-0.340579	-0.567401	-0.419001	-0.717985	-0.355104	-0.444239	-0.264399	-0.139999	-0.613102	-0.518547	-0.601779	-0.727337	-0.370501	0.00513971	0.094427	0.074518	0.0549591	0.0431934	0.00171391	0.179407	0.11759	0.0231624	0.117066	0.146038	0.0233851	0.011637	-0.0915527	0.0560233	0.338932	-0.268108	-0.291822	-0.054556	-0.194585	-0.273021	-0.276089	-0.429557	-0.138477	-0.311209
CD28	-0.697878	-0.868957	-0.766943	-0.625786	-0.78705	-0.572216	-0.775382	-0.864131	0.840427	0.872022	0.955221	0.921505	0.922161	0.933663	0.91475	0.868614	0.44365	0.514216	0.6545	0.679761	0.437881	0.649952	0.53511	0.309803	-1.2542	-0.60007	-0.626735	-0.796193	-0.770934	-1.06585	-0.83124	-0.863427	-0.646145	-0.76675	-0.76321	-0.769426	-0.807386	-0.773165	-0.833012	-0.848943	-0.329749	-0.291822	-0.351815	-0.31953	-0.584485	-0.491392	-0.376039	-0.482307	-0.765766
CD163	-1.22805	-0.991057	-1.06897	-1.13011	-1.05263	-1.01205	-0.905075	-0.836456	-0.990846	-0.755	-0.969493	-0.84295	-0.651066	-0.766665	-0.739491	-0.849186	-0.710665	-0.812646	-0.907139	-0.855517	-0.699481	-1.02655	-0.671199	-0.84405	0.367661	0.493259	0.382485	0.525309	0.56711	0.641721	0.490609	0.618904	0.643275	0.713493	0.67524	0.776835	0.783369	0.812192	0.748781	0.736311	-0.73573	-1.40294	-0.93979	-1.00628	-0.762722	-0.639909	-0.709892	-0.589364	-0.296353
CD164	1.06675	1.05098	1.04659	0.90873	1.02483	0.975991	0.973117	1.06084	1.10631	1.10566	1.12819	1.05665	1.08486	1.02433	0.984421	1.08177	1.06377	1.08556	1.11274	1.02808	1.07131	1.01387	0.991583	1.08514	1.24516	1.24896	1.26429	1.13059	1.3176	1.21381	1.18849	1.19478	1.04924	1.01935	0.965731	0.969575	1.06208	0.968285	0.800743	0.925938	1.24453	1.25362	1.33304	1.28606	1.30692	1.31794	1.20389	1.28717	1.27247
[truncated: 15 more columns]
