# Supplementary material for: Multimodal joint deconvolution and integrative signature selection in proteomics
Source: Commun Biol. 2024 Apr 24;7:493. doi: 10.1038/s42003-024-06155-z (PMC11043077; doi:10.1038/s42003-024-06155-z)
Supplement: Supplementary file 5 — Supplementary Data 2 [file 42003_2024_6155_MOESM5_ESM.xlsx]

## Sheet: true_CT_prop_rna
	Celltype1	Celltype2	Celltype3	Celltype4
Ctrl_1_Spl_1	0.162853	0.335834	0.0465565	0.454757
Ctrl_2_Spl_1	0.16278	0.297905	0.0401376	0.499177
Ctrl_3_Spl_1	0.115994	0.356444	0.0675477	0.460014
Ctrl_4_Spl_1	0.133465	0.3246	0.0486821	0.493253
Ctrl_5_Spl_1	0.129396	0.33242	0.048171	0.490013
Ctrl_6_Spl_1	0.130837	0.342208	0.0445716	0.482383
Ctrl_7_Spl_1	0.113596	0.377468	0.0247389	0.484198
Ctrl_8_Spl_1	0.14485	0.358144	0.0383059	0.4587
Ctrl_9_Spl_1	0.135667	0.356005	0.0296577	0.47867
Ctrl_10_Spl_1	0.118012	0.3451	0.0267713	0.510117
Ctrl_11_Spl_1	0.114797	0.346572	0.05263	0.486001
Ctrl_12_Spl_1	0.143534	0.343457	0.0521968	0.460812
Ctrl_13_Spl_1	0.150585	0.334831	0.0358205	0.478764
Ctrl_14_Spl_1	0.131745	0.34667	0.0238673	0.497717
Ctrl_15_Spl_1	0.131618	0.287859	0.0405463	0.539977
Ctrl_16_Spl_1	0.128667	0.391458	0.0550599	0.424815
Ctrl_17_Spl_1	0.124304	0.350023	0.0510836	0.474589
Ctrl_18_Spl_1	0.1342	0.35136	0.0345915	0.479849
Ctrl_19_Spl_1	0.137586	0.356046	0.0557915	0.450577
Ctrl_20_Spl_1	0.12462	0.327466	0.0401675	0.507747
Ctrl_21_Spl_1	0.143582	0.342659	0.031497	0.482263
Ctrl_22_Spl_1	0.129039	0.328645	0.0383222	0.503993
Ctrl_23_Spl_1	0.112866	0.386185	0.0270232	0.473926
Ctrl_24_Spl_1	0.143235	0.331039	0.03511	0.490616
Ctrl_25_Spl_1	0.106305	0.375303	0.0497834	0.468608
Ctrl_26_Spl_1	0.125756	0.327385	0.0439054	0.502954
Ctrl_27_Spl_1	0.134779	0.317494	0.0327988	0.514928
Ctrl_28_Spl_1	0.150335	0.346295	0.0393728	0.463997
Ctrl_29_Spl_1	0.147068	0.322052	0.0331603	0.497719
Ctrl_30_Spl_1	0.114315	0.370097	0.0374036	0.478185
Ctrl_31_Spl_1	0.135356	0.356623	0.028653	0.479368
Ctrl_32_Spl_1	0.1253	0.292468	0.0261099	0.556121
Ctrl_33_Spl_1	0.103327	0.38676	0.0615971	0.448316
Ctrl_34_Spl_1	0.10661	0.392245	0.0280602	0.473085
Ctrl_35_Spl_1	0.115226	0.312493	0.0544839	0.517796
Ctrl_36_Spl_1	0.118136	0.343133	0.0388904	0.49984
Ctrl_37_Spl_1	0.123354	0.363683	0.0549445	0.458018
Ctrl_38_Spl_1	0.163419	0.297073	0.0387848	0.500723
Ctrl_39_Spl_1	0.13129	0.350929	0.0378425	0.479938
Ctrl_40_Spl_1	0.14487	0.373694	0.0465983	0.434838
Ctrl_41_Spl_1	0.126361	0.321778	0.0373474	0.514514
Ctrl_42_Spl_1	0.130026	0.373227	0.0450632	0.451684
Ctrl_43_Spl_1	0.118896	0.37492	0.0225186	0.483665
Ctrl_44_Spl_1	0.156654	0.306866	0.0336589	0.502822
Ctrl_45_Spl_1	0.132347	0.375277	0.0374311	0.454944
Ctrl_46_Spl_1	0.146923	0.291665	0.0286513	0.532761
Ctrl_47_Spl_1	0.123149	0.331948	0.0460673	0.498835
Ctrl_48_Spl_1	0.114823	0.380863	0.0289165	0.475398
Ctrl_49_Spl_1	0.152569	0.342	0.0588201	0.44661
Ctrl_50_Spl_1	0.137668	0.350032	0.0410095	0.47129
Case_1_Spl_1	0.158262	0.197023	0.0645059	0.58021
Case_2_Spl_1	0.161496	0.217918	0.0589871	0.561599
Case_3_Spl_1	0.16696	0.225575	0.0665491	0.540915
Case_4_Spl_1	0.116906	0.201763	0.0770779	0.604253
Case_5_Spl_1	0.14457	0.140372	0.0627472	0.652311
Case_6_Spl_1	0.118994	0.174389	0.0809329	0.625684
Case_7_Spl_1	0.118207	0.195698	0.0951581	0.590937
Case_8_Spl_1	0.184176	0.228768	0.0647485	0.522307
Case_9_Spl_1	0.0756159	0.206532	0.13509	0.582763
Case_10_Spl_1	0.113735	0.247136	0.0733862	0.565742
Case_11_Spl_1	0.109529	0.287592	0.0729357	0.529943
Case_12_Spl_1	0.129069	0.264541	0.0632695	0.54312
Case_13_Spl_1	0.122318	0.227703	0.0395207	0.610458
Case_14_Spl_1	0.119906	0.210271	0.0871386	0.582685
Case_15_Spl_1	0.110521	0.235882	0.0719909	0.581606
Case_16_Spl_1	0.0984045	0.191693	0.0786533	0.631249
Case_17_Spl_1	0.119928	0.264963	0.0513008	0.563808
Case_18_Spl_1	0.134602	0.179696	0.0549731	0.630729
Case_19_Spl_1	0.14233	0.154665	0.0549935	0.648011
Case_20_Spl_1	0.12668	0.233127	0.0753185	0.564874
Case_21_Spl_1	0.149416	0.252814	0.0805249	0.517246
Case_22_Spl_1	0.159577	0.192477	0.057447	0.590499
Case_23_Spl_1	0.118775	0.231166	0.0653318	0.584727
Case_24_Spl_1	0.12838	0.231183	0.0524152	0.588022
Case_25_Spl_1	0.120667	0.24045	0.077064	0.561818
Case_26_Spl_1	0.124107	0.22835	0.0476655	0.599877
Case_27_Spl_1	0.119445	0.160921	0.108168	0.611467
Case_28_Spl_1	0.176902	0.214712	0.048598	0.559788
Case_29_Spl_1	0.13986	0.128063	0.0799051	0.652171
Case_30_Spl_1	0.131098	0.230072	0.0676731	0.571157
Case_31_Spl_1	0.129502	0.235682	0.0501651	0.584651
Case_32_Spl_1	0.11578	0.166155	0.0961793	0.621886
Case_33_Spl_1	0.145499	0.256229	0.0589768	0.539295
Case_34_Spl_1	0.163419	0.191886	0.0486727	0.596022
Case_35_Spl_1	0.083959	0.262128	0.0464325	0.607481
Case_36_Spl_1	0.10493	0.219751	0.0706435	0.604676
Case_37_Spl_1	0.140656	0.273854	0.0611778	0.524312
Case_38_Spl_1	0.156095	0.18651	0.110486	0.546909
Case_39_Spl_1	0.167544	0.231759	0.0589448	0.541753
Case_40_Spl_1	0.179438	0.185163	0.0987477	0.536651
Case_41_Spl_1	0.14703	0.220768	0.0728419	0.55936
Case_42_Spl_1	0.156039	0.237084	0.0503625	0.556515
Case_43_Spl_1	0.120616	0.203474	0.0642888	0.611622
Case_44_Spl_1	0.165916	0.225201	0.0460064	0.562877
Case_45_Spl_1	0.109257	0.221968	0.0469547	0.621821
Case_46_Spl_1	0.133116	0.187234	0.079007	0.600644
Case_47_Spl_1	0.220677	0.182976	0.0559574	0.540389
Case_48_Spl_1	0.101654	0.27568	0.0762236	0.546442
Case_49_Spl_1	0.157013	0.238413	0.0763251	0.528249
Case_50_Spl_1	0.162917	0.211309	0.0381645	0.58761

## Sheet: true_CT_prop_prot
	Celltype1	Celltype2	Celltype3	Celltype4
Ctrl_1_Spl_1	0.122594	0.332778	0.0394237	0.505204
Ctrl_2_Spl_1	0.112578	0.340158	0.0343965	0.512867
Ctrl_3_Spl_1	0.127225	0.340944	0.0301561	0.501674
Ctrl_4_Spl_1	0.125922	0.372832	0.044772	0.456475
Ctrl_5_Spl_1	0.111553	0.380987	0.0358302	0.47163
Ctrl_6_Spl_1	0.118122	0.372356	0.0468305	0.462692
Ctrl_7_Spl_1	0.131269	0.330625	0.038412	0.499693
Ctrl_8_Spl_1	0.14034	0.316502	0.0389415	0.504216
Ctrl_9_Spl_1	0.109214	0.31981	0.0444668	0.52651
Ctrl_10_Spl_1	0.136872	0.34183	0.0412587	0.480039
Ctrl_11_Spl_1	0.113087	0.329854	0.0379293	0.519129
Ctrl_12_Spl_1	0.10458	0.38058	0.058896	0.455944
Ctrl_13_Spl_1	0.134965	0.339936	0.0566237	0.468476
Ctrl_14_Spl_1	0.121025	0.373601	0.0509417	0.454432
Ctrl_15_Spl_1	0.14658	0.324019	0.0368656	0.492536
Ctrl_16_Spl_1	0.132621	0.310014	0.0379075	0.519458
Ctrl_17_Spl_1	0.108047	0.357822	0.0364936	0.497638
Ctrl_18_Spl_1	0.123822	0.367082	0.0319425	0.477154
Ctrl_19_Spl_1	0.140023	0.40846	0.0308007	0.420716
Ctrl_20_Spl_1	0.11616	0.318962	0.0632449	0.501634
Ctrl_21_Spl_1	0.141611	0.339082	0.0389375	0.48037
Ctrl_22_Spl_1	0.138579	0.311615	0.0463442	0.503461
Ctrl_23_Spl_1	0.153229	0.301987	0.0421365	0.502647
Ctrl_24_Spl_1	0.14522	0.352586	0.0256192	0.476575
Ctrl_25_Spl_1	0.129936	0.383372	0.0303212	0.456371
Ctrl_26_Spl_1	0.124996	0.326845	0.0325317	0.515627
Ctrl_27_Spl_1	0.125271	0.3759	0.0334652	0.465364
Ctrl_28_Spl_1	0.0876176	0.355407	0.0573281	0.499647
Ctrl_29_Spl_1	0.135108	0.306161	0.051519	0.507212
Ctrl_30_Spl_1	0.146225	0.367577	0.0248408	0.461357
Ctrl_31_Spl_1	0.163779	0.299467	0.0470769	0.489678
Ctrl_32_Spl_1	0.1286	0.320557	0.0451168	0.505726
Ctrl_33_Spl_1	0.161206	0.333666	0.0389498	0.466177
Ctrl_34_Spl_1	0.116144	0.300901	0.0353061	0.547649
Ctrl_35_Spl_1	0.146423	0.351716	0.0355615	0.4663
Ctrl_36_Spl_1	0.119682	0.310337	0.0441091	0.525872
Ctrl_37_Spl_1	0.141833	0.34441	0.0355543	0.478202
Ctrl_38_Spl_1	0.105038	0.39187	0.0385741	0.464518
Ctrl_39_Spl_1	0.165588	0.34854	0.030574	0.455297
Ctrl_40_Spl_1	0.161784	0.348743	0.0525141	0.436959
Ctrl_41_Spl_1	0.109427	0.319888	0.0661765	0.504509
Ctrl_42_Spl_1	0.147728	0.3582	0.0364466	0.457625
Ctrl_43_Spl_1	0.115565	0.378613	0.044023	0.461799
Ctrl_44_Spl_1	0.142143	0.357943	0.0472605	0.452654
Ctrl_45_Spl_1	0.20488	0.299889	0.0306023	0.464628
Ctrl_46_Spl_1	0.141435	0.327796	0.0290117	0.501757
Ctrl_47_Spl_1	0.0949815	0.376498	0.0291795	0.499341
Ctrl_48_Spl_1	0.12184	0.367698	0.0382672	0.472195
Ctrl_49_Spl_1	0.147361	0.373653	0.0300138	0.448972
Ctrl_50_Spl_1	0.113276	0.314625	0.0284858	0.543613
Case_1_Spl_1	0.139536	0.188419	0.0598369	0.612208
Case_2_Spl_1	0.133024	0.265243	0.0335334	0.5682
Case_3_Spl_1	0.163539	0.213624	0.0643623	0.558475
Case_4_Spl_1	0.211381	0.22621	0.0559664	0.506442
Case_5_Spl_1	0.158311	0.223044	0.0532859	0.565359
Case_6_Spl_1	0.112008	0.189477	0.0852642	0.613251
Case_7_Spl_1	0.0724968	0.189108	0.0969782	0.641417
Case_8_Spl_1	0.129956	0.205292	0.0727948	0.591958
Case_9_Spl_1	0.192243	0.236887	0.0624216	0.508448
Case_10_Spl_1	0.180592	0.23773	0.07039	0.511288
Case_11_Spl_1	0.141908	0.178726	0.0538357	0.62553
Case_12_Spl_1	0.164344	0.247446	0.0656922	0.522517
Case_13_Spl_1	0.0953078	0.220694	0.0783282	0.60567
Case_14_Spl_1	0.197003	0.156224	0.0818993	0.564874
Case_15_Spl_1	0.165078	0.201375	0.0469991	0.586547
Case_16_Spl_1	0.105356	0.251016	0.0579508	0.585677
Case_17_Spl_1	0.155772	0.159814	0.0373964	0.647017
Case_18_Spl_1	0.129892	0.222832	0.0456801	0.601596
Case_19_Spl_1	0.126711	0.210428	0.0513958	0.611466
Case_20_Spl_1	0.158517	0.177828	0.0514434	0.612212
Case_21_Spl_1	0.124326	0.261067	0.051207	0.5634
Case_22_Spl_1	0.137209	0.227113	0.0599371	0.575741
Case_23_Spl_1	0.0975018	0.285105	0.035283	0.58211
Case_24_Spl_1	0.122476	0.2228	0.075071	0.579653
Case_25_Spl_1	0.0982797	0.219721	0.0733157	0.608684
Case_26_Spl_1	0.156725	0.172038	0.0523181	0.618918
Case_27_Spl_1	0.12531	0.191555	0.0491257	0.634009
Case_28_Spl_1	0.101412	0.16136	0.0721328	0.665095
Case_29_Spl_1	0.149632	0.203571	0.0495069	0.59729
Case_30_Spl_1	0.178522	0.158966	0.0668716	0.59564
Case_31_Spl_1	0.141178	0.155876	0.0695398	0.633406
Case_32_Spl_1	0.122082	0.239124	0.0252766	0.613517
Case_33_Spl_1	0.0909527	0.189565	0.0652297	0.654253
Case_34_Spl_1	0.144576	0.197547	0.095617	0.56226
Case_35_Spl_1	0.130619	0.208227	0.0620296	0.599124
Case_36_Spl_1	0.120346	0.214937	0.0525523	0.612164
Case_37_Spl_1	0.129595	0.171285	0.0803993	0.618721
Case_38_Spl_1	0.173163	0.241731	0.0659764	0.519129
Case_39_Spl_1	0.105425	0.142119	0.0435721	0.708884
Case_40_Spl_1	0.122281	0.199529	0.0559192	0.622271
Case_41_Spl_1	0.119025	0.212298	0.0691254	0.599551
Case_42_Spl_1	0.150363	0.246174	0.0886558	0.514808
Case_43_Spl_1	0.124847	0.267726	0.0587633	0.548664
Case_44_Spl_1	0.175662	0.242234	0.0486473	0.533457
Case_45_Spl_1	0.10053	0.193677	0.0577125	0.648081
Case_46_Spl_1	0.190402	0.151297	0.049095	0.609206
Case_47_Spl_1	0.147615	0.202885	0.0528635	0.596636
Case_48_Spl_1	0.182354	0.167557	0.0786163	0.571473
Case_49_Spl_1	0.113216	0.221922	0.0553169	0.609544
Case_50_Spl_1	0.121329	0.216014	0.0666892	0.595968

## Sheet: mae_small_noise
	measure	source	value
1	mae	CBS (RNA)	0.0744874
2	mae	CBS (RNA)	0.0551072
3	mae	CBS (RNA)	0.0724215
4	mae	CBS (RNA)	0.070292
5	mae	CBS (RNA)	0.0547564
6	mae	CBS (RNA)	0.0528718
7	mae	CBS (RNA)	0.0544607
8	mae	CBS (RNA)	0.0716133
9	mae	CBS (RNA)	0.0664827
10	mae	CBS (RNA)	0.0449323
11	mae	CBS (RNA)	0.0740294
12	mae	CBS (RNA)	0.0655484
13	mae	CBS (RNA)	0.0600758
14	mae	CBS (RNA)	0.064503
15	mae	CBS (RNA)	0.0646401
16	mae	CBS (RNA)	0.0720698
17	mae	CBS (RNA)	0.078429
18	mae	CBS (RNA)	0.0693349
19	mae	CBS (RNA)	0.0532868
20	mae	CBS (RNA)	0.0602905
21	mae	CBS (RNA)	0.060786
22	mae	CBS (RNA)	0.0645028
23	mae	CBS (RNA)	0.0459814
24	mae	CBS (RNA)	0.0564833
25	mae	CBS (RNA)	0.0995776
26	mae	CBS (RNA)	0.0696031
27	mae	CBS (RNA)	0.0707129
28	mae	CBS (RNA)	0.0563587
29	mae	CBS (RNA)	0.0702535
30	mae	CBS (RNA)	0.0612778
31	mae	CBS (RNA)	0.0561999
32	mae	CBS (RNA)	0.0655343
33	mae	CBS (RNA)	0.0726969
34	mae	CBS (RNA)	0.066828
35	mae	CBS (RNA)	0.0640611
36	mae	CBS (RNA)	0.0472458
37	mae	CBS (RNA)	0.0669747
38	mae	CBS (RNA)	0.0785452
39	mae	CBS (RNA)	0.0528197
40	mae	CBS (RNA)	0.0701375
41	mae	CBS (RNA)	0.0604077
42	mae	CBS (RNA)	0.0714595
43	mae	CBS (RNA)	0.0561718
44	mae	CBS (RNA)	0.060425
45	mae	CBS (RNA)	0.0547681
46	mae	CBS (RNA)	0.0688213
47	mae	CBS (RNA)	0.0619288
48	mae	CBS (RNA)	0.0784091
49	mae	CBS (RNA)	0.0553962
50	mae	CBS (RNA)	0.05681
51	mae	JNMF (init CBS)	0.0615028
52	mae	JNMF (init CBS)	0.047868
53	mae	JNMF (init CBS)	0.0602187
54	mae	JNMF (init CBS)	0.0582287
55	mae	JNMF (init CBS)	0.0507031
56	mae	JNMF (init CBS)	0.0471383
57	mae	JNMF (init CBS)	0.0494702
58	mae	JNMF (init CBS)	0.0636465
59	mae	JNMF (init CBS)	0.0560746
60	mae	JNMF (init CBS)	0.0488758
61	mae	JNMF (init CBS)	0.0616326
62	mae	JNMF (init CBS)	0.0571612
63	mae	JNMF (init CBS)	0.0506708
64	mae	JNMF (init CBS)	0.0594964
65	mae	JNMF (init CBS)	0.0554675
66	mae	JNMF (init CBS)	0.0662094
67	mae	JNMF (init CBS)	0.0669268
68	mae	JNMF (init CBS)	0.0604931
69	mae	JNMF (init CBS)	0.0487996
70	mae	JNMF (init CBS)	0.0559847
71	mae	JNMF (init CBS)	0.0513241
72	mae	JNMF (init CBS)	0.0592115
73	mae	JNMF (init CBS)	0.0489283
74	mae	JNMF (init CBS)	0.0529284
75	mae	JNMF (init CBS)	0.0870627
76	mae	JNMF (init CBS)	0.0580221
77	mae	JNMF (init CBS)	0.0603478
78	mae	JNMF (init CBS)	0.0565543
79	mae	JNMF (init CBS)	0.0612711
80	mae	JNMF (init CBS)	0.0583419
81	mae	JNMF (init CBS)	0.049274
82	mae	JNMF (init CBS)	0.0545502
83	mae	JNMF (init CBS)	0.0597211
84	mae	JNMF (init CBS)	0.055736
85	mae	JNMF (init CBS)	0.0532502
86	mae	JNMF (init CBS)	0.0446611
87	mae	JNMF (init CBS)	0.0596885
88	mae	JNMF (init CBS)	0.0659293
89	mae	JNMF (init CBS)	0.0514056
90	mae	JNMF (init CBS)	0.0601021
91	mae	JNMF (init CBS)	0.0557503
92	mae	JNMF (init CBS)	0.0615571
93	mae	JNMF (init CBS)	0.0561712
94	mae	JNMF (init CBS)	0.0538707
95	mae	JNMF (init CBS)	0.0510369
96	mae	JNMF (init CBS)	0.0618101
97	mae	JNMF (init CBS)	0.0535752
98	mae	JNMF (init CBS)	0.0671149
99	mae	JNMF (init CBS)	0.0471831
100	mae	JNMF (init CBS)	0.0505383
101	mae	TCA (init CBS)	0.095846
102	mae	TCA (init CBS)	0.069425
103	mae	TCA (init CBS)	0.0755341
104	mae	TCA (init CBS)	0.0894188
105	mae	TCA (init CBS)	0.0703329
106	mae	TCA (init CBS)	0.0696445
107	mae	TCA (init CBS)	0.0656888
108	mae	TCA (init CBS)	0.0907441
109	mae	TCA (init CBS)	0.075912
110	mae	TCA (init CBS)	0.0516424
111	mae	TCA (init CBS)	0.0929257
112	mae	TCA (init CBS)	0.0763262
113	mae	TCA (init CBS)	0.072837
114	mae	TCA (init CBS)	0.081397
115	mae	TCA (init CBS)	0.0822009
116	mae	TCA (init CBS)	0.0764491
117	mae	TCA (init CBS)	0.0953427
118	mae	TCA (init CBS)	0.0938657
119	mae	TCA (init CBS)	0.0773538
120	mae	TCA (init CBS)	0.0852378
121	mae	TCA (init CBS)	0.0748638
122	mae	TCA (init CBS)	0.0733229
123	mae	TCA (init CBS)	0.0583125
124	mae	TCA (init CBS)	0.0676726
125	mae	TCA (init CBS)	0.10223
126	mae	TCA (init CBS)	0.10141
127	mae	TCA (init CBS)	0.0802781
128	mae	TCA (init CBS)	0.0753509
129	mae	TCA (init CBS)	0.0879716
130	mae	TCA (init CBS)	0.0890594
131	mae	TCA (init CBS)	0.0736039
132	mae	TCA (init CBS)	0.0816147
133	mae	TCA (init CBS)	0.0749409
134	mae	TCA (init CBS)	0.0730503
135	mae	TCA (init CBS)	0.0717332
136	mae	TCA (init CBS)	0.0706173
137	mae	TCA (init CBS)	0.0897155
138	mae	TCA (init CBS)	0.0912838
139	mae	TCA (init CBS)	0.0626852
140	mae	TCA (init CBS)	0.0846823
141	mae	TCA (init CBS)	0.0707812
142	mae	TCA (init CBS)	0.086939
143	mae	TCA (init CBS)	0.0696448
144	mae	TCA (init CBS)	0.0706797
145	mae	TCA (init CBS)	0.0702112
146	mae	TCA (init CBS)	0.0721202
147	mae	TCA (init CBS)	0.0727986
148	mae	TCA (init CBS)	0.0891912
149	mae	TCA (init CBS)	0.0731228
150	mae	TCA (init CBS)	0.0702745
151	mae	JNMF-AJ-RF (init CBS)	0.0638103
152	mae	JNMF-AJ-RF (init CBS)	0.0487594
153	mae	JNMF-AJ-RF (init CBS)	0.0622412
154	mae	JNMF-AJ-RF (init CBS)	0.0603316
155	mae	JNMF-AJ-RF (init CBS)	0.0510477
156	mae	JNMF-AJ-RF (init CBS)	0.0477553
157	mae	JNMF-AJ-RF (init CBS)	0.0498246
158	mae	JNMF-AJ-RF (init CBS)	0.0647078
159	mae	JNMF-AJ-RF (init CBS)	0.0575326
160	mae	JNMF-AJ-RF (init CBS)	0.0478531
161	mae	JNMF-AJ-RF (init CBS)	0.063554
162	mae	JNMF-AJ-RF (init CBS)	0.0583937
163	mae	JNMF-AJ-RF (init CBS)	0.0521642
164	mae	JNMF-AJ-RF (init CBS)	0.0601729
165	mae	JNMF-AJ-RF (init CBS)	0.0566825
166	mae	JNMF-AJ-RF (init CBS)	0.0669951
167	mae	JNMF-AJ-RF (init CBS)	0.0690588
168	mae	JNMF-AJ-RF (init CBS)	0.0619037
169	mae	JNMF-AJ-RF (init CBS)	0.0491927
170	mae	JNMF-AJ-RF (init CBS)	0.0565266
171	mae	JNMF-AJ-RF (init CBS)	0.0524887
172	mae	JNMF-AJ-RF (init CBS)	0.0597241
173	mae	JNMF-AJ-RF (init CBS)	0.0480581
174	mae	JNMF-AJ-RF (init CBS)	0.05324
175	mae	JNMF-AJ-RF (init CBS)	0.0894751
176	mae	JNMF-AJ-RF (init CBS)	0.0600349
177	mae	JNMF-AJ-RF (init CBS)	0.0619971
178	mae	JNMF-AJ-RF (init CBS)	0.0562373
179	mae	JNMF-AJ-RF (init CBS)	0.0627114
180	mae	JNMF-AJ-RF (init CBS)	0.0583763
181	mae	JNMF-AJ-RF (init CBS)	0.0501389
182	mae	JNMF-AJ-RF (init CBS)	0.0564189
183	mae	JNMF-AJ-RF (init CBS)	0.0618855
184	mae	JNMF-AJ-RF (init CBS)	0.0575735
185	mae	JNMF-AJ-RF (init CBS)	0.0550259
186	mae	JNMF-AJ-RF (init CBS)	0.044679
187	mae	JNMF-AJ-RF (init CBS)	0.0606592
188	mae	JNMF-AJ-RF (init CBS)	0.0680136
189	mae	JNMF-AJ-RF (init CBS)	0.0511837
190	mae	JNMF-AJ-RF (init CBS)	0.061496
191	mae	JNMF-AJ-RF (init CBS)	0.056338
192	mae	JNMF-AJ-RF (init CBS)	0.0630114
193	mae	JNMF-AJ-RF (init CBS)	0.0559216
194	mae	JNMF-AJ-RF (init CBS)	0.0545633
195	mae	JNMF-AJ-RF (init CBS)	0.0512258
196	mae	JNMF-AJ-RF (init CBS)	0.0629444
197	mae	JNMF-AJ-RF (init CBS)	0.0547976
198	mae	JNMF-AJ-RF (init CBS)	0.0688074
199	mae	JNMF-AJ-RF (init CBS)	0.0483007
200	mae	JNMF-AJ-RF (init CBS)	0.0514479
201	mae	scpDeconv	0.115889
202	mae	scpDeconv	0.106941
203	mae	scpDeconv	0.0981136
204	mae	scpDeconv	0.0900476
205	mae	scpDeconv	0.0945841
206	mae	scpDeconv	0.103277
207	mae	scpDeconv	0.0940286
208	mae	scpDeconv	0.0921536
209	mae	scpDeconv	0.0804935
210	mae	scpDeconv	0.105512
211	mae	scpDeconv	0.0900099
212	mae	scpDeconv	0.0961522
213	mae	scpDeconv	0.0874991
214	mae	scpDeconv	0.0972659
215	mae	scpDeconv	0.0888068
216	mae	scpDeconv	0.0826018
217	mae	scpDeconv	0.0921368
218	mae	scpDeconv	0.107555
219	mae	scpDeconv	0.0978776
220	mae	scpDeconv	0.0875754
221	mae	scpDeconv	0.0967114
222	mae	scpDeconv	0.0934287
223	mae	scpDeconv	0.0970828
224	mae	scpDeconv	0.0858597
225	mae	scpDeconv	0.0876702
226	mae	scpDeconv	0.103715
227	mae	scpDeconv	0.091985
228	mae	scpDeconv	0.0873781
229	mae	scpDeconv	0.0998865
230	mae	scpDeconv	0.0734996
231	mae	scpDeconv	0.1048
232	mae	scpDeconv	0.0939701
233	mae	scpDeconv	0.0848187
234	mae	scpDeconv	0.0811695
235	mae	scpDeconv	0.0890417
236	mae	scpDeconv	0.0765952
237	mae	scpDeconv	0.100059
238	mae	scpDeconv	0.082766
239	mae	scpDeconv	0.0761377
240	mae	scpDeconv	0.0791842
241	mae	scpDeconv	0.0962983
242	mae	scpDeconv	0.0725046
243	mae	scpDeconv	0.0906274
244	mae	scpDeconv	0.111081
245	mae	scpDeconv	0.0740234
246	mae	scpDeconv	0.0807721
247	mae	scpDeconv	0.0819625
248	mae	scpDeconv	0.0783603
249	mae	scpDeconv	0.0925953
250	mae	scpDeconv	0.0806119

## Sheet: ccc_small_noise
	measure	source	value
1	ccc	CBS (RNA)	0.853832
2	ccc	CBS (RNA)	0.927025
3	ccc	CBS (RNA)	0.86884
4	ccc	CBS (RNA)	0.878146
5	ccc	CBS (RNA)	0.929715
6	ccc	CBS (RNA)	0.930273
7	ccc	CBS (RNA)	0.929847
8	ccc	CBS (RNA)	0.87871
9	ccc	CBS (RNA)	0.894539
10	ccc	CBS (RNA)	0.959207
11	ccc	CBS (RNA)	0.859145
12	ccc	CBS (RNA)	0.894243
13	ccc	CBS (RNA)	0.90932
14	ccc	CBS (RNA)	0.901917
15	ccc	CBS (RNA)	0.894231
16	ccc	CBS (RNA)	0.874325
17	ccc	CBS (RNA)	0.84254
18	ccc	CBS (RNA)	0.879175
19	ccc	CBS (RNA)	0.92913
20	ccc	CBS (RNA)	0.913046
21	ccc	CBS (RNA)	0.913638
22	ccc	CBS (RNA)	0.900305
23	ccc	CBS (RNA)	0.960665
24	ccc	CBS (RNA)	0.931711
25	ccc	CBS (RNA)	0.730933
26	ccc	CBS (RNA)	0.876216
27	ccc	CBS (RNA)	0.875659
28	ccc	CBS (RNA)	0.933539
29	ccc	CBS (RNA)	0.880175
30	ccc	CBS (RNA)	0.91354
31	ccc	CBS (RNA)	0.925
32	ccc	CBS (RNA)	0.884147
33	ccc	CBS (RNA)	0.861309
34	ccc	CBS (RNA)	0.886207
35	ccc	CBS (RNA)	0.899511
36	ccc	CBS (RNA)	0.94792
37	ccc	CBS (RNA)	0.894867
38	ccc	CBS (RNA)	0.847347
39	ccc	CBS (RNA)	0.934928
40	ccc	CBS (RNA)	0.879738
41	ccc	CBS (RNA)	0.917562
42	ccc	CBS (RNA)	0.868932
43	ccc	CBS (RNA)	0.937113
44	ccc	CBS (RNA)	0.910305
45	ccc	CBS (RNA)	0.932293
46	ccc	CBS (RNA)	0.886746
47	ccc	CBS (RNA)	0.904268
48	ccc	CBS (RNA)	0.857528
49	ccc	CBS (RNA)	0.924197
50	ccc	CBS (RNA)	0.92355
51	ccc	JNMF (init CBS)	0.90441
52	ccc	JNMF (init CBS)	0.948132
53	ccc	JNMF (init CBS)	0.914157
54	ccc	JNMF (init CBS)	0.920828
55	ccc	JNMF (init CBS)	0.943599
56	ccc	JNMF (init CBS)	0.94884
57	ccc	JNMF (init CBS)	0.94578
58	ccc	JNMF (init CBS)	0.906916
59	ccc	JNMF (init CBS)	0.928853
60	ccc	JNMF (init CBS)	0.95503
61	ccc	JNMF (init CBS)	0.907578
62	ccc	JNMF (init CBS)	0.925659
63	ccc	JNMF (init CBS)	0.939773
64	ccc	JNMF (init CBS)	0.924018
65	ccc	JNMF (init CBS)	0.925006
66	ccc	JNMF (init CBS)	0.899582
67	ccc	JNMF (init CBS)	0.891249
68	ccc	JNMF (init CBS)	0.913411
69	ccc	JNMF (init CBS)	0.946415
70	ccc	JNMF (init CBS)	0.9315
71	ccc	JNMF (init CBS)	0.939333
72	ccc	JNMF (init CBS)	0.922229
73	ccc	JNMF (init CBS)	0.958245
74	ccc	JNMF (init CBS)	0.94665
75	ccc	JNMF (init CBS)	0.805544
76	ccc	JNMF (init CBS)	0.91631
77	ccc	JNMF (init CBS)	0.912364
78	ccc	JNMF (init CBS)	0.939076
79	ccc	JNMF (init CBS)	0.913244
80	ccc	JNMF (init CBS)	0.925515
81	ccc	JNMF (init CBS)	0.946686
82	ccc	JNMF (init CBS)	0.922456
83	ccc	JNMF (init CBS)	0.911235
84	ccc	JNMF (init CBS)	0.922898
85	ccc	JNMF (init CBS)	0.934649
86	ccc	JNMF (init CBS)	0.957536
87	ccc	JNMF (init CBS)	0.921275
88	ccc	JNMF (init CBS)	0.896092
89	ccc	JNMF (init CBS)	0.943852
90	ccc	JNMF (init CBS)	0.916699
91	ccc	JNMF (init CBS)	0.936144
92	ccc	JNMF (init CBS)	0.908852
93	ccc	JNMF (init CBS)	0.944364
94	ccc	JNMF (init CBS)	0.933644
95	ccc	JNMF (init CBS)	0.945109
96	ccc	JNMF (init CBS)	0.9142
97	ccc	JNMF (init CBS)	0.930546
98	ccc	JNMF (init CBS)	0.899178
99	ccc	JNMF (init CBS)	0.947782
100	ccc	JNMF (init CBS)	0.944158
101	ccc	TCA (init CBS)	0.738869
102	ccc	TCA (init CBS)	0.868425
103	ccc	TCA (init CBS)	0.848098
104	ccc	TCA (init CBS)	0.787542
105	ccc	TCA (init CBS)	0.875932
106	ccc	TCA (init CBS)	0.867185
107	ccc	TCA (init CBS)	0.89863
108	ccc	TCA (init CBS)	0.798595
109	ccc	TCA (init CBS)	0.855948
110	ccc	TCA (init CBS)	0.931526
111	ccc	TCA (init CBS)	0.760654
112	ccc	TCA (init CBS)	0.84741
113	ccc	TCA (init CBS)	0.852854
114	ccc	TCA (init CBS)	0.823977
115	ccc	TCA (init CBS)	0.812732
116	ccc	TCA (init CBS)	0.852172
117	ccc	TCA (init CBS)	0.74394
118	ccc	TCA (init CBS)	0.744339
119	ccc	TCA (init CBS)	0.845627
120	ccc	TCA (init CBS)	0.812732
121	ccc	TCA (init CBS)	0.860182
122	ccc	TCA (init CBS)	0.856424
123	ccc	TCA (init CBS)	0.917999
124	ccc	TCA (init CBS)	0.8692
125	ccc	TCA (init CBS)	0.704271
126	ccc	TCA (init CBS)	0.701561
127	ccc	TCA (init CBS)	0.822139
128	ccc	TCA (init CBS)	0.865643
129	ccc	TCA (init CBS)	0.797049
130	ccc	TCA (init CBS)	0.814556
131	ccc	TCA (init CBS)	0.854782
132	ccc	TCA (init CBS)	0.798123
133	ccc	TCA (init CBS)	0.850049
134	ccc	TCA (init CBS)	0.852649
135	ccc	TCA (init CBS)	0.868858
136	ccc	TCA (init CBS)	0.873965
137	ccc	TCA (init CBS)	0.798351
138	ccc	TCA (init CBS)	0.783444
139	ccc	TCA (init CBS)	0.908467
140	ccc	TCA (init CBS)	0.820462
141	ccc	TCA (init CBS)	0.856036
142	ccc	TCA (init CBS)	0.805236
143	ccc	TCA (init CBS)	0.875543
144	ccc	TCA (init CBS)	0.879875
145	ccc	TCA (init CBS)	0.878313
146	ccc	TCA (init CBS)	0.86266
147	ccc	TCA (init CBS)	0.859999
148	ccc	TCA (init CBS)	0.805045
149	ccc	TCA (init CBS)	0.841414
150	ccc	TCA (init CBS)	0.861764
151	ccc	JNMF-AJ-RF (init CBS)	0.896574
152	ccc	JNMF-AJ-RF (init CBS)	0.9454
153	ccc	JNMF-AJ-RF (init CBS)	0.907549
154	ccc	JNMF-AJ-RF (init CBS)	0.914508
155	ccc	JNMF-AJ-RF (init CBS)	0.942336
156	ccc	JNMF-AJ-RF (init CBS)	0.946701
157	ccc	JNMF-AJ-RF (init CBS)	0.944265
158	ccc	JNMF-AJ-RF (init CBS)	0.903216
159	ccc	JNMF-AJ-RF (init CBS)	0.924374
160	ccc	JNMF-AJ-RF (init CBS)	0.956632
161	ccc	JNMF-AJ-RF (init CBS)	0.900591
162	ccc	JNMF-AJ-RF (init CBS)	0.921442
163	ccc	JNMF-AJ-RF (init CBS)	0.935456
164	ccc	JNMF-AJ-RF (init CBS)	0.921107
165	ccc	JNMF-AJ-RF (init CBS)	0.920624
166	ccc	JNMF-AJ-RF (init CBS)	0.89594
167	ccc	JNMF-AJ-RF (init CBS)	0.88365
168	ccc	JNMF-AJ-RF (init CBS)	0.908142
169	ccc	JNMF-AJ-RF (init CBS)	0.94468
170	ccc	JNMF-AJ-RF (init CBS)	0.929113
171	ccc	JNMF-AJ-RF (init CBS)	0.936063
172	ccc	JNMF-AJ-RF (init CBS)	0.919404
173	ccc	JNMF-AJ-RF (init CBS)	0.959468
174	ccc	JNMF-AJ-RF (init CBS)	0.944798
175	ccc	JNMF-AJ-RF (init CBS)	0.79312
176	ccc	JNMF-AJ-RF (init CBS)	0.910402
177	ccc	JNMF-AJ-RF (init CBS)	0.907026
178	ccc	JNMF-AJ-RF (init CBS)	0.939095
179	ccc	JNMF-AJ-RF (init CBS)	0.908246
180	ccc	JNMF-AJ-RF (init CBS)	0.924665
181	ccc	JNMF-AJ-RF (init CBS)	0.94386
182	ccc	JNMF-AJ-RF (init CBS)	0.916683
183	ccc	JNMF-AJ-RF (init CBS)	0.903833
184	ccc	JNMF-AJ-RF (init CBS)	0.917536
185	ccc	JNMF-AJ-RF (init CBS)	0.929701
186	ccc	JNMF-AJ-RF (init CBS)	0.956858
187	ccc	JNMF-AJ-RF (init CBS)	0.917889
188	ccc	JNMF-AJ-RF (init CBS)	0.888704
189	ccc	JNMF-AJ-RF (init CBS)	0.943564
190	ccc	JNMF-AJ-RF (init CBS)	0.911708
191	ccc	JNMF-AJ-RF (init CBS)	0.933693
192	ccc	JNMF-AJ-RF (init CBS)	0.903225
193	ccc	JNMF-AJ-RF (init CBS)	0.94392
194	ccc	JNMF-AJ-RF (init CBS)	0.930726
195	ccc	JNMF-AJ-RF (init CBS)	0.943923
196	ccc	JNMF-AJ-RF (init CBS)	0.909953
197	ccc	JNMF-AJ-RF (init CBS)	0.926882
198	ccc	JNMF-AJ-RF (init CBS)	0.893313
199	ccc	JNMF-AJ-RF (init CBS)	0.944644
200	ccc	JNMF-AJ-RF (init CBS)	0.941407
201	ccc	scpDeconv	0.631433
202	ccc	scpDeconv	0.655079
203	ccc	scpDeconv	0.693702
204	ccc	scpDeconv	0.776535
205	ccc	scpDeconv	0.759268
206	ccc	scpDeconv	0.68549
207	ccc	scpDeconv	0.753997
208	ccc	scpDeconv	0.777428
209	ccc	scpDeconv	0.832456
210	ccc	scpDeconv	0.656742
211	ccc	scpDeconv	0.800414
212	ccc	scpDeconv	0.743464
213	ccc	scpDeconv	0.780979
214	ccc	scpDeconv	0.714907
215	ccc	scpDeconv	0.772037
216	ccc	scpDeconv	0.812293
217	ccc	scpDeconv	0.755127
218	ccc	scpDeconv	0.657402
219	ccc	scpDeconv	0.75084
220	ccc	scpDeconv	0.785481
221	ccc	scpDeconv	0.73748
222	ccc	scpDeconv	0.760506
223	ccc	scpDeconv	0.715958
224	ccc	scpDeconv	0.775185
225	ccc	scpDeconv	0.786073
226	ccc	scpDeconv	0.663283
227	ccc	scpDeconv	0.788504
228	ccc	scpDeconv	0.795051
229	ccc	scpDeconv	0.736974
230	ccc	scpDeconv	0.853109
231	ccc	scpDeconv	0.654951
232	ccc	scpDeconv	0.753426
233	ccc	scpDeconv	0.792595
234	ccc	scpDeconv	0.817707
235	ccc	scpDeconv	0.774517
236	ccc	scpDeconv	0.828289
237	ccc	scpDeconv	0.715041
238	ccc	scpDeconv	0.809199
239	ccc	scpDeconv	0.844563
240	ccc	scpDeconv	0.821894
241	ccc	scpDeconv	0.698529
242	ccc	scpDeconv	0.85488
243	ccc	scpDeconv	0.75593
244	ccc	scpDeconv	0.632155
245	ccc	scpDeconv	0.853604
246	ccc	scpDeconv	0.837412
247	ccc	scpDeconv	0.813381
248	ccc	scpDeconv	0.846833
249	ccc	scpDeconv	0.749788
250	ccc	scpDeconv	0.824674

## Sheet: mae_large_noise
	measure	source	value
1	mae	CBS (RNA)	0.0903054
2	mae	CBS (RNA)	0.0683133
3	mae	CBS (RNA)	0.0882325
4	mae	CBS (RNA)	0.0761608
5	mae	CBS (RNA)	0.0657439
6	mae	CBS (RNA)	0.0631082
7	mae	CBS (RNA)	0.0690279
8	mae	CBS (RNA)	0.0864234
9	mae	CBS (RNA)	0.0800283
10	mae	CBS (RNA)	0.0525508
11	mae	CBS (RNA)	0.0936119
12	mae	CBS (RNA)	0.0749749
13	mae	CBS (RNA)	0.0758593
14	mae	CBS (RNA)	0.0748026
15	mae	CBS (RNA)	0.0767645
16	mae	CBS (RNA)	0.0779357
17	mae	CBS (RNA)	0.101374
18	mae	CBS (RNA)	0.0718028
19	mae	CBS (RNA)	0.0642198
20	mae	CBS (RNA)	0.077141
21	mae	CBS (RNA)	0.0735013
22	mae	CBS (RNA)	0.0689447
23	mae	CBS (RNA)	0.0527706
24	mae	CBS (RNA)	0.0625534
25	mae	CBS (RNA)	0.11438
26	mae	CBS (RNA)	0.0902577
27	mae	CBS (RNA)	0.0766103
28	mae	CBS (RNA)	0.0687593
29	mae	CBS (RNA)	0.0728501
30	mae	CBS (RNA)	0.0773572
31	mae	CBS (RNA)	0.066568
32	mae	CBS (RNA)	0.0779627
33	mae	CBS (RNA)	0.0832437
34	mae	CBS (RNA)	0.0812769
35	mae	CBS (RNA)	0.0923326
36	mae	CBS (RNA)	0.0562148
37	mae	CBS (RNA)	0.0906954
38	mae	CBS (RNA)	0.0934084
39	mae	CBS (RNA)	0.06271
40	mae	CBS (RNA)	0.0792394
41	mae	CBS (RNA)	0.0643902
42	mae	CBS (RNA)	0.096522
43	mae	CBS (RNA)	0.0645998
44	mae	CBS (RNA)	0.0795081
45	mae	CBS (RNA)	0.0658905
46	mae	CBS (RNA)	0.0774067
47	mae	CBS (RNA)	0.0647803
48	mae	CBS (RNA)	0.0909379
49	mae	CBS (RNA)	0.0706408
50	mae	CBS (RNA)	0.0671317
51	mae	JNMF (init CBS)	0.0776135
52	mae	JNMF (init CBS)	0.0611288
53	mae	JNMF (init CBS)	0.0759758
54	mae	JNMF (init CBS)	0.0649766
55	mae	JNMF (init CBS)	0.059551
56	mae	JNMF (init CBS)	0.0567343
57	mae	JNMF (init CBS)	0.063858
58	mae	JNMF (init CBS)	0.0773374
59	mae	JNMF (init CBS)	0.0696705
60	mae	JNMF (init CBS)	0.0578682
61	mae	JNMF (init CBS)	0.0806081
62	mae	JNMF (init CBS)	0.0675513
63	mae	JNMF (init CBS)	0.0651785
64	mae	JNMF (init CBS)	0.0693866
65	mae	JNMF (init CBS)	0.0686634
66	mae	JNMF (init CBS)	0.0730883
67	mae	JNMF (init CBS)	0.0886062
68	mae	JNMF (init CBS)	0.06429
69	mae	JNMF (init CBS)	0.0589318
70	mae	JNMF (init CBS)	0.0720838
71	mae	JNMF (init CBS)	0.0651015
72	mae	JNMF (init CBS)	0.0644791
73	mae	JNMF (init CBS)	0.0573562
74	mae	JNMF (init CBS)	0.062814
75	mae	JNMF (init CBS)	0.10195
76	mae	JNMF (init CBS)	0.0781619
77	mae	JNMF (init CBS)	0.0680488
78	mae	JNMF (init CBS)	0.0683834
79	mae	JNMF (init CBS)	0.0656055
80	mae	JNMF (init CBS)	0.0702614
81	mae	JNMF (init CBS)	0.0600275
82	mae	JNMF (init CBS)	0.0661744
83	mae	JNMF (init CBS)	0.071705
84	mae	JNMF (init CBS)	0.071825
85	mae	JNMF (init CBS)	0.0785429
86	mae	JNMF (init CBS)	0.0558234
87	mae	JNMF (init CBS)	0.0789117
88	mae	JNMF (init CBS)	0.0810477
89	mae	JNMF (init CBS)	0.0629678
90	mae	JNMF (init CBS)	0.0707435
91	mae	JNMF (init CBS)	0.0643328
92	mae	JNMF (init CBS)	0.0867428
93	mae	JNMF (init CBS)	0.0655281
94	mae	JNMF (init CBS)	0.0705757
95	mae	JNMF (init CBS)	0.0645313
96	mae	JNMF (init CBS)	0.0706266
97	mae	JNMF (init CBS)	0.0591746
98	mae	JNMF (init CBS)	0.0808615
99	mae	JNMF (init CBS)	0.0606316
100	mae	JNMF (init CBS)	0.0630703
101	mae	TCA (init CBS)	0.0974895
102	mae	TCA (init CBS)	0.0733801
103	mae	TCA (init CBS)	0.0877169
104	mae	TCA (init CBS)	0.0940558
105	mae	TCA (init CBS)	0.0801798
106	mae	TCA (init CBS)	0.0812092
107	mae	TCA (init CBS)	0.0820941
108	mae	TCA (init CBS)	0.102399
109	mae	TCA (init CBS)	0.0902887
110	mae	TCA (init CBS)	0.0647364
111	mae	TCA (init CBS)	0.109176
112	mae	TCA (init CBS)	0.0831973
113	mae	TCA (init CBS)	0.0904731
114	mae	TCA (init CBS)	0.0870883
115	mae	TCA (init CBS)	0.0947523
116	mae	TCA (init CBS)	0.0962382
117	mae	TCA (init CBS)	0.114993
118	mae	TCA (init CBS)	0.0857101
119	mae	TCA (init CBS)	0.0789583
120	mae	TCA (init CBS)	0.0847335
121	mae	TCA (init CBS)	0.0866689
122	mae	TCA (init CBS)	0.0894486
123	mae	TCA (init CBS)	0.0669428
124	mae	TCA (init CBS)	0.0726428
125	mae	TCA (init CBS)	0.117339
126	mae	TCA (init CBS)	0.100137
127	mae	TCA (init CBS)	0.0872522
128	mae	TCA (init CBS)	0.0820494
129	mae	TCA (init CBS)	0.0846696
130	mae	TCA (init CBS)	0.0860871
131	mae	TCA (init CBS)	0.0898493
132	mae	TCA (init CBS)	0.0840185
133	mae	TCA (init CBS)	0.0849253
134	mae	TCA (init CBS)	0.0829738
135	mae	TCA (init CBS)	0.100148
136	mae	TCA (init CBS)	0.0739201
137	mae	TCA (init CBS)	0.0905953
138	mae	TCA (init CBS)	0.0957737
139	mae	TCA (init CBS)	0.0804467
140	mae	TCA (init CBS)	0.088568
141	mae	TCA (init CBS)	0.079844
142	mae	TCA (init CBS)	0.115194
143	mae	TCA (init CBS)	0.0706194
144	mae	TCA (init CBS)	0.0977153
145	mae	TCA (init CBS)	0.0795487
146	mae	TCA (init CBS)	0.0849724
147	mae	TCA (init CBS)	0.081631
148	mae	TCA (init CBS)	0.103326
149	mae	TCA (init CBS)	0.0788695
150	mae	TCA (init CBS)	0.0873841
151	mae	JNMF-AJ-RF (init CBS)	0.079923
152	mae	JNMF-AJ-RF (init CBS)	0.0620412
153	mae	JNMF-AJ-RF (init CBS)	0.0780209
154	mae	JNMF-AJ-RF (init CBS)	0.0667253
155	mae	JNMF-AJ-RF (init CBS)	0.0601243
156	mae	JNMF-AJ-RF (init CBS)	0.0573117
157	mae	JNMF-AJ-RF (init CBS)	0.0643878
158	mae	JNMF-AJ-RF (init CBS)	0.0786292
159	mae	JNMF-AJ-RF (init CBS)	0.0710784
160	mae	JNMF-AJ-RF (init CBS)	0.0564018
161	mae	JNMF-AJ-RF (init CBS)	0.0827502
162	mae	JNMF-AJ-RF (init CBS)	0.0684295
163	mae	JNMF-AJ-RF (init CBS)	0.0668661
164	mae	JNMF-AJ-RF (init CBS)	0.0699473
165	mae	JNMF-AJ-RF (init CBS)	0.0697228
166	mae	JNMF-AJ-RF (init CBS)	0.0735389
167	mae	JNMF-AJ-RF (init CBS)	0.0909471
168	mae	JNMF-AJ-RF (init CBS)	0.0653981
169	mae	JNMF-AJ-RF (init CBS)	0.0594351
170	mae	JNMF-AJ-RF (init CBS)	0.0727964
171	mae	JNMF-AJ-RF (init CBS)	0.0661721
172	mae	JNMF-AJ-RF (init CBS)	0.0647799
173	mae	JNMF-AJ-RF (init CBS)	0.056211
174	mae	JNMF-AJ-RF (init CBS)	0.0624172
175	mae	JNMF-AJ-RF (init CBS)	0.104361
176	mae	JNMF-AJ-RF (init CBS)	0.0802304
177	mae	JNMF-AJ-RF (init CBS)	0.0691568
178	mae	JNMF-AJ-RF (init CBS)	0.0680222
179	mae	JNMF-AJ-RF (init CBS)	0.0665745
180	mae	JNMF-AJ-RF (init CBS)	0.0710991
181	mae	JNMF-AJ-RF (init CBS)	0.06089
182	mae	JNMF-AJ-RF (init CBS)	0.0681527
183	mae	JNMF-AJ-RF (init CBS)	0.0735306
184	mae	JNMF-AJ-RF (init CBS)	0.0732678
185	mae	JNMF-AJ-RF (init CBS)	0.0811331
186	mae	JNMF-AJ-RF (init CBS)	0.0554739
187	mae	JNMF-AJ-RF (init CBS)	0.080819
188	mae	JNMF-AJ-RF (init CBS)	0.0830144
189	mae	JNMF-AJ-RF (init CBS)	0.0623591
190	mae	JNMF-AJ-RF (init CBS)	0.0717195
191	mae	JNMF-AJ-RF (init CBS)	0.0639535
192	mae	JNMF-AJ-RF (init CBS)	0.0882298
193	mae	JNMF-AJ-RF (init CBS)	0.0650988
194	mae	JNMF-AJ-RF (init CBS)	0.0719125
195	mae	JNMF-AJ-RF (init CBS)	0.064341
196	mae	JNMF-AJ-RF (init CBS)	0.0716473
197	mae	JNMF-AJ-RF (init CBS)	0.0597072
198	mae	JNMF-AJ-RF (init CBS)	0.0822038
199	mae	JNMF-AJ-RF (init CBS)	0.061926
200	mae	JNMF-AJ-RF (init CBS)	0.0633798
201	mae	scpDeconv	0.115889
202	mae	scpDeconv	0.106941
203	mae	scpDeconv	0.0981136
204	mae	scpDeconv	0.0900476
205	mae	scpDeconv	0.0945841
206	mae	scpDeconv	0.103277
207	mae	scpDeconv	0.0940286
208	mae	scpDeconv	0.0921536
209	mae	scpDeconv	0.0804935
210	mae	scpDeconv	0.105512
211	mae	scpDeconv	0.0900099
212	mae	scpDeconv	0.0961522
213	mae	scpDeconv	0.0874991
214	mae	scpDeconv	0.0972659
215	mae	scpDeconv	0.0888068
216	mae	scpDeconv	0.0826018
217	mae	scpDeconv	0.0921368
218	mae	scpDeconv	0.107555
219	mae	scpDeconv	0.0978776
220	mae	scpDeconv	0.0875754
221	mae	scpDeconv	0.0967114
222	mae	scpDeconv	0.0934287
223	mae	scpDeconv	0.0970828
224	mae	scpDeconv	0.0858597
225	mae	scpDeconv	0.0876702
226	mae	scpDeconv	0.103715
227	mae	scpDeconv	0.091985
228	mae	scpDeconv	0.0873781
229	mae	scpDeconv	0.0998865
230	mae	scpDeconv	0.0734996
231	mae	scpDeconv	0.1048
232	mae	scpDeconv	0.0939701
233	mae	scpDeconv	0.0848187
234	mae	scpDeconv	0.0811695
235	mae	scpDeconv	0.0890417
236	mae	scpDeconv	0.0765952
237	mae	scpDeconv	0.100059
238	mae	scpDeconv	0.082766
239	mae	scpDeconv	0.0761377
240	mae	scpDeconv	0.0791842
241	mae	scpDeconv	0.0962983
242	mae	scpDeconv	0.0725046
243	mae	scpDeconv	0.0906274
244	mae	scpDeconv	0.111081
245	mae	scpDeconv	0.0740234
246	mae	scpDeconv	0.0807721
247	mae	scpDeconv	0.0819625
248	mae	scpDeconv	0.0783603
249	mae	scpDeconv	0.0925953
250	mae	scpDeconv	0.0806119

## Sheet: ccc_large_noise
	measure	source	value
1	ccc	CBS (RNA)	0.79031
2	ccc	CBS (RNA)	0.882757
3	ccc	CBS (RNA)	0.807379
4	ccc	CBS (RNA)	0.860403
5	ccc	CBS (RNA)	0.898415
6	ccc	CBS (RNA)	0.905139
7	ccc	CBS (RNA)	0.890638
8	ccc	CBS (RNA)	0.824873
9	ccc	CBS (RNA)	0.845297
10	ccc	CBS (RNA)	0.938202
11	ccc	CBS (RNA)	0.767493
12	ccc	CBS (RNA)	0.871277
13	ccc	CBS (RNA)	0.850785
14	ccc	CBS (RNA)	0.87206
15	ccc	CBS (RNA)	0.852959
16	ccc	CBS (RNA)	0.850945
17	ccc	CBS (RNA)	0.740829
18	ccc	CBS (RNA)	0.873908
19	ccc	CBS (RNA)	0.902815
20	ccc	CBS (RNA)	0.856756
21	ccc	CBS (RNA)	0.87569
22	ccc	CBS (RNA)	0.885922
23	ccc	CBS (RNA)	0.946755
24	ccc	CBS (RNA)	0.917558
25	ccc	CBS (RNA)	0.653673
26	ccc	CBS (RNA)	0.796844
27	ccc	CBS (RNA)	0.859103
28	ccc	CBS (RNA)	0.899881
29	ccc	CBS (RNA)	0.872935
30	ccc	CBS (RNA)	0.858472
31	ccc	CBS (RNA)	0.894661
32	ccc	CBS (RNA)	0.845022
33	ccc	CBS (RNA)	0.829102
34	ccc	CBS (RNA)	0.835005
35	ccc	CBS (RNA)	0.782889
36	ccc	CBS (RNA)	0.928154
37	ccc	CBS (RNA)	0.80679
38	ccc	CBS (RNA)	0.783502
39	ccc	CBS (RNA)	0.910002
40	ccc	CBS (RNA)	0.849845
41	ccc	CBS (RNA)	0.910114
42	ccc	CBS (RNA)	0.739808
43	ccc	CBS (RNA)	0.915488
44	ccc	CBS (RNA)	0.854697
45	ccc	CBS (RNA)	0.904859
46	ccc	CBS (RNA)	0.852246
47	ccc	CBS (RNA)	0.900673
48	ccc	CBS (RNA)	0.809354
49	ccc	CBS (RNA)	0.879226
50	ccc	CBS (RNA)	0.895515
51	ccc	JNMF (init CBS)	0.852494
52	ccc	JNMF (init CBS)	0.912245
53	ccc	JNMF (init CBS)	0.865735
54	ccc	JNMF (init CBS)	0.903323
55	ccc	JNMF (init CBS)	0.921003
56	ccc	JNMF (init CBS)	0.927665
57	ccc	JNMF (init CBS)	0.910858
58	ccc	JNMF (init CBS)	0.864782
59	ccc	JNMF (init CBS)	0.890705
60	ccc	JNMF (init CBS)	0.929793
61	ccc	JNMF (init CBS)	0.836505
62	ccc	JNMF (init CBS)	0.899982
63	ccc	JNMF (init CBS)	0.896529
64	ccc	JNMF (init CBS)	0.895701
65	ccc	JNMF (init CBS)	0.887699
66	ccc	JNMF (init CBS)	0.876325
67	ccc	JNMF (init CBS)	0.811585
68	ccc	JNMF (init CBS)	0.90653
69	ccc	JNMF (init CBS)	0.922319
70	ccc	JNMF (init CBS)	0.883868
71	ccc	JNMF (init CBS)	0.906563
72	ccc	JNMF (init CBS)	0.906288
73	ccc	JNMF (init CBS)	0.941458
74	ccc	JNMF (init CBS)	0.926707
75	ccc	JNMF (init CBS)	0.742492
76	ccc	JNMF (init CBS)	0.854452
77	ccc	JNMF (init CBS)	0.89266
78	ccc	JNMF (init CBS)	0.907771
79	ccc	JNMF (init CBS)	0.90294
80	ccc	JNMF (init CBS)	0.888264
81	ccc	JNMF (init CBS)	0.919363
82	ccc	JNMF (init CBS)	0.895064
83	ccc	JNMF (init CBS)	0.880208
84	ccc	JNMF (init CBS)	0.879253
85	ccc	JNMF (init CBS)	0.85292
86	ccc	JNMF (init CBS)	0.933459
87	ccc	JNMF (init CBS)	0.858564
88	ccc	JNMF (init CBS)	0.845777
89	ccc	JNMF (init CBS)	0.917439
90	ccc	JNMF (init CBS)	0.8865
91	ccc	JNMF (init CBS)	0.920081
92	ccc	JNMF (init CBS)	0.805119
93	ccc	JNMF (init CBS)	0.922514
94	ccc	JNMF (init CBS)	0.890091
95	ccc	JNMF (init CBS)	0.915847
96	ccc	JNMF (init CBS)	0.883809
97	ccc	JNMF (init CBS)	0.921852
98	ccc	JNMF (init CBS)	0.857724
99	ccc	JNMF (init CBS)	0.914861
100	ccc	JNMF (init CBS)	0.915836
101	ccc	TCA (init CBS)	0.730982
102	ccc	TCA (init CBS)	0.851775
103	ccc	TCA (init CBS)	0.798826
104	ccc	TCA (init CBS)	0.778449
105	ccc	TCA (init CBS)	0.846714
106	ccc	TCA (init CBS)	0.838999
107	ccc	TCA (init CBS)	0.848707
108	ccc	TCA (init CBS)	0.742609
109	ccc	TCA (init CBS)	0.798211
110	ccc	TCA (init CBS)	0.911659
111	ccc	TCA (init CBS)	0.678632
112	ccc	TCA (init CBS)	0.831119
113	ccc	TCA (init CBS)	0.769943
114	ccc	TCA (init CBS)	0.825836
115	ccc	TCA (init CBS)	0.759783
116	ccc	TCA (init CBS)	0.772124
117	ccc	TCA (init CBS)	0.635971
118	ccc	TCA (init CBS)	0.813559
119	ccc	TCA (init CBS)	0.846522
120	ccc	TCA (init CBS)	0.809443
121	ccc	TCA (init CBS)	0.815844
122	ccc	TCA (init CBS)	0.808281
123	ccc	TCA (init CBS)	0.896772
124	ccc	TCA (init CBS)	0.863164
125	ccc	TCA (init CBS)	0.618284
126	ccc	TCA (init CBS)	0.730624
127	ccc	TCA (init CBS)	0.807637
128	ccc	TCA (init CBS)	0.833399
129	ccc	TCA (init CBS)	0.810719
130	ccc	TCA (init CBS)	0.821413
131	ccc	TCA (init CBS)	0.787634
132	ccc	TCA (init CBS)	0.803515
133	ccc	TCA (init CBS)	0.822109
134	ccc	TCA (init CBS)	0.823
135	ccc	TCA (init CBS)	0.732124
136	ccc	TCA (init CBS)	0.871524
137	ccc	TCA (init CBS)	0.797856
138	ccc	TCA (init CBS)	0.759453
139	ccc	TCA (init CBS)	0.863798
140	ccc	TCA (init CBS)	0.816163
141	ccc	TCA (init CBS)	0.837019
142	ccc	TCA (init CBS)	0.66246
143	ccc	TCA (init CBS)	0.874712
144	ccc	TCA (init CBS)	0.764145
145	ccc	TCA (init CBS)	0.859147
146	ccc	TCA (init CBS)	0.798768
147	ccc	TCA (init CBS)	0.836891
148	ccc	TCA (init CBS)	0.749381
149	ccc	TCA (init CBS)	0.851435
150	ccc	TCA (init CBS)	0.794869
151	ccc	JNMF-AJ-RF (init CBS)	0.842591
152	ccc	JNMF-AJ-RF (init CBS)	0.908171
153	ccc	JNMF-AJ-RF (init CBS)	0.857128
154	ccc	JNMF-AJ-RF (init CBS)	0.897362
155	ccc	JNMF-AJ-RF (init CBS)	0.918564
156	ccc	JNMF-AJ-RF (init CBS)	0.925167
157	ccc	JNMF-AJ-RF (init CBS)	0.908931
158	ccc	JNMF-AJ-RF (init CBS)	0.859309
159	ccc	JNMF-AJ-RF (init CBS)	0.884563
160	ccc	JNMF-AJ-RF (init CBS)	0.93234
161	ccc	JNMF-AJ-RF (init CBS)	0.825985
162	ccc	JNMF-AJ-RF (init CBS)	0.896585
163	ccc	JNMF-AJ-RF (init CBS)	0.889728
164	ccc	JNMF-AJ-RF (init CBS)	0.892952
165	ccc	JNMF-AJ-RF (init CBS)	0.882709
166	ccc	JNMF-AJ-RF (init CBS)	0.872936
167	ccc	JNMF-AJ-RF (init CBS)	0.800125
168	ccc	JNMF-AJ-RF (init CBS)	0.901988
169	ccc	JNMF-AJ-RF (init CBS)	0.920444
170	ccc	JNMF-AJ-RF (init CBS)	0.87992
171	ccc	JNMF-AJ-RF (init CBS)	0.902726
172	ccc	JNMF-AJ-RF (init CBS)	0.904113
173	ccc	JNMF-AJ-RF (init CBS)	0.943333
174	ccc	JNMF-AJ-RF (init CBS)	0.9261
175	ccc	JNMF-AJ-RF (init CBS)	0.727579
176	ccc	JNMF-AJ-RF (init CBS)	0.845551
177	ccc	JNMF-AJ-RF (init CBS)	0.888203
178	ccc	JNMF-AJ-RF (init CBS)	0.907563
179	ccc	JNMF-AJ-RF (init CBS)	0.898888
180	ccc	JNMF-AJ-RF (init CBS)	0.884491
181	ccc	JNMF-AJ-RF (init CBS)	0.916242
182	ccc	JNMF-AJ-RF (init CBS)	0.887572
183	ccc	JNMF-AJ-RF (init CBS)	0.872941
184	ccc	JNMF-AJ-RF (init CBS)	0.872868
185	ccc	JNMF-AJ-RF (init CBS)	0.84178
186	ccc	JNMF-AJ-RF (init CBS)	0.933846
187	ccc	JNMF-AJ-RF (init CBS)	0.850962
188	ccc	JNMF-AJ-RF (init CBS)	0.836303
189	ccc	JNMF-AJ-RF (init CBS)	0.917612
190	ccc	JNMF-AJ-RF (init CBS)	0.881922
191	ccc	JNMF-AJ-RF (init CBS)	0.919381
192	ccc	JNMF-AJ-RF (init CBS)	0.79499
193	ccc	JNMF-AJ-RF (init CBS)	0.922272
194	ccc	JNMF-AJ-RF (init CBS)	0.885479
195	ccc	JNMF-AJ-RF (init CBS)	0.915138
196	ccc	JNMF-AJ-RF (init CBS)	0.87909
197	ccc	JNMF-AJ-RF (init CBS)	0.919535
198	ccc	JNMF-AJ-RF (init CBS)	0.850926
199	ccc	JNMF-AJ-RF (init CBS)	0.910072
200	ccc	JNMF-AJ-RF (init CBS)	0.913242
201	ccc	scpDeconv	0.631433
202	ccc	scpDeconv	0.655079
203	ccc	scpDeconv	0.693702
204	ccc	scpDeconv	0.776535
205	ccc	scpDeconv	0.759268
206	ccc	scpDeconv	0.68549
207	ccc	scpDeconv	0.753997
208	ccc	scpDeconv	0.777428
209	ccc	scpDeconv	0.832456
210	ccc	scpDeconv	0.656742
211	ccc	scpDeconv	0.800414
212	ccc	scpDeconv	0.743464
213	ccc	scpDeconv	0.780979
214	ccc	scpDeconv	0.714907
215	ccc	scpDeconv	0.772037
216	ccc	scpDeconv	0.812293
217	ccc	scpDeconv	0.755127
218	ccc	scpDeconv	0.657402
219	ccc	scpDeconv	0.75084
220	ccc	scpDeconv	0.785481
221	ccc	scpDeconv	0.73748
222	ccc	scpDeconv	0.760506
223	ccc	scpDeconv	0.715958
224	ccc	scpDeconv	0.775185
225	ccc	scpDeconv	0.786073
226	ccc	scpDeconv	0.663283
227	ccc	scpDeconv	0.788504
228	ccc	scpDeconv	0.795051
229	ccc	scpDeconv	0.736974
230	ccc	scpDeconv	0.853109
231	ccc	scpDeconv	0.654951
232	ccc	scpDeconv	0.753426
233	ccc	scpDeconv	0.792595
234	ccc	scpDeconv	0.817707
235	ccc	scpDeconv	0.774517
236	ccc	scpDeconv	0.828289
237	ccc	scpDeconv	0.715041
238	ccc	scpDeconv	0.809199
239	ccc	scpDeconv	0.844563
240	ccc	scpDeconv	0.821894
241	ccc	scpDeconv	0.698529
242	ccc	scpDeconv	0.85488
243	ccc	scpDeconv	0.75593
244	ccc	scpDeconv	0.632155
245	ccc	scpDeconv	0.853604
246	ccc	scpDeconv	0.837412
247	ccc	scpDeconv	0.813381
248	ccc	scpDeconv	0.846833
249	ccc	scpDeconv	0.749788
250	ccc	scpDeconv	0.824674
