# Supplementary material for: Multimodal joint deconvolution and integrative signature selection in proteomics
Source: Commun Biol. 2024 Apr 24;7:493. doi: 10.1038/s42003-024-06155-z (PMC11043077; doi:10.1038/s42003-024-06155-z)
Supplement: Supplementary file 6 — Supplementary Data 3 [file 42003_2024_6155_MOESM6_ESM.xlsx]

## Sheet: true_CT_prop_rna
	Celltype1	Celltype2	Celltype3	Celltype4
Ctrl_1_Spl_1	0.162853	0.335834	0.0465565	0.454757
Ctrl_2_Spl_1	0.16278	0.297905	0.0401376	0.499177
Ctrl_3_Spl_1	0.115994	0.356444	0.0675477	0.460014
Ctrl_4_Spl_1	0.133465	0.3246	0.0486821	0.493253
Ctrl_5_Spl_1	0.129396	0.33242	0.048171	0.490013
Ctrl_6_Spl_1	0.130837	0.342208	0.0445716	0.482383
Ctrl_7_Spl_1	0.113596	0.377468	0.0247389	0.484198
Ctrl_8_Spl_1	0.14485	0.358144	0.0383059	0.4587
Ctrl_9_Spl_1	0.135667	0.356005	0.0296577	0.47867
Ctrl_10_Spl_1	0.118012	0.3451	0.0267713	0.510117
Ctrl_11_Spl_1	0.114797	0.346572	0.05263	0.486001
Ctrl_12_Spl_1	0.143534	0.343457	0.0521968	0.460812
Ctrl_13_Spl_1	0.150585	0.334831	0.0358205	0.478764
Ctrl_14_Spl_1	0.131745	0.34667	0.0238673	0.497717
Ctrl_15_Spl_1	0.131618	0.287859	0.0405463	0.539977
Ctrl_16_Spl_1	0.128667	0.391458	0.0550599	0.424815
Ctrl_17_Spl_1	0.124304	0.350023	0.0510836	0.474589
Ctrl_18_Spl_1	0.1342	0.35136	0.0345915	0.479849
Ctrl_19_Spl_1	0.137586	0.356046	0.0557915	0.450577
Ctrl_20_Spl_1	0.12462	0.327466	0.0401675	0.507747
Ctrl_21_Spl_1	0.143582	0.342659	0.031497	0.482263
Ctrl_22_Spl_1	0.129039	0.328645	0.0383222	0.503993
Ctrl_23_Spl_1	0.112866	0.386185	0.0270232	0.473926
Ctrl_24_Spl_1	0.143235	0.331039	0.03511	0.490616
Ctrl_25_Spl_1	0.106305	0.375303	0.0497834	0.468608
Ctrl_26_Spl_1	0.125756	0.327385	0.0439054	0.502954
Ctrl_27_Spl_1	0.134779	0.317494	0.0327988	0.514928
Ctrl_28_Spl_1	0.150335	0.346295	0.0393728	0.463997
Ctrl_29_Spl_1	0.147068	0.322052	0.0331603	0.497719
Ctrl_30_Spl_1	0.114315	0.370097	0.0374036	0.478185
Ctrl_31_Spl_1	0.135356	0.356623	0.028653	0.479368
Ctrl_32_Spl_1	0.1253	0.292468	0.0261099	0.556121
Ctrl_33_Spl_1	0.103327	0.38676	0.0615971	0.448316
Ctrl_34_Spl_1	0.10661	0.392245	0.0280602	0.473085
Ctrl_35_Spl_1	0.115226	0.312493	0.0544839	0.517796
Ctrl_36_Spl_1	0.118136	0.343133	0.0388904	0.49984
Ctrl_37_Spl_1	0.123354	0.363683	0.0549445	0.458018
Ctrl_38_Spl_1	0.163419	0.297073	0.0387848	0.500723
Ctrl_39_Spl_1	0.13129	0.350929	0.0378425	0.479938
Ctrl_40_Spl_1	0.14487	0.373694	0.0465983	0.434838
Ctrl_41_Spl_1	0.126361	0.321778	0.0373474	0.514514
Ctrl_42_Spl_1	0.130026	0.373227	0.0450632	0.451684
Ctrl_43_Spl_1	0.118896	0.37492	0.0225186	0.483665
Ctrl_44_Spl_1	0.156654	0.306866	0.0336589	0.502822
Ctrl_45_Spl_1	0.132347	0.375277	0.0374311	0.454944
Ctrl_46_Spl_1	0.146923	0.291665	0.0286513	0.532761
Ctrl_47_Spl_1	0.123149	0.331948	0.0460673	0.498835
Ctrl_48_Spl_1	0.114823	0.380863	0.0289165	0.475398
Ctrl_49_Spl_1	0.152569	0.342	0.0588201	0.44661
Ctrl_50_Spl_1	0.137668	0.350032	0.0410095	0.47129
Case_1_Spl_1	0.158262	0.197023	0.0645059	0.58021
Case_2_Spl_1	0.161496	0.217918	0.0589871	0.561599
Case_3_Spl_1	0.16696	0.225575	0.0665491	0.540915
Case_4_Spl_1	0.116906	0.201763	0.0770779	0.604253
Case_5_Spl_1	0.14457	0.140372	0.0627472	0.652311
Case_6_Spl_1	0.118994	0.174389	0.0809329	0.625684
Case_7_Spl_1	0.118207	0.195698	0.0951581	0.590937
Case_8_Spl_1	0.184176	0.228768	0.0647485	0.522307
Case_9_Spl_1	0.0756159	0.206532	0.13509	0.582763
Case_10_Spl_1	0.113735	0.247136	0.0733862	0.565742
Case_11_Spl_1	0.109529	0.287592	0.0729357	0.529943
Case_12_Spl_1	0.129069	0.264541	0.0632695	0.54312
Case_13_Spl_1	0.122318	0.227703	0.0395207	0.610458
Case_14_Spl_1	0.119906	0.210271	0.0871386	0.582685
Case_15_Spl_1	0.110521	0.235882	0.0719909	0.581606
Case_16_Spl_1	0.0984045	0.191693	0.0786533	0.631249
Case_17_Spl_1	0.119928	0.264963	0.0513008	0.563808
Case_18_Spl_1	0.134602	0.179696	0.0549731	0.630729
Case_19_Spl_1	0.14233	0.154665	0.0549935	0.648011
Case_20_Spl_1	0.12668	0.233127	0.0753185	0.564874
Case_21_Spl_1	0.149416	0.252814	0.0805249	0.517246
Case_22_Spl_1	0.159577	0.192477	0.057447	0.590499
Case_23_Spl_1	0.118775	0.231166	0.0653318	0.584727
Case_24_Spl_1	0.12838	0.231183	0.0524152	0.588022
Case_25_Spl_1	0.120667	0.24045	0.077064	0.561818
Case_26_Spl_1	0.124107	0.22835	0.0476655	0.599877
Case_27_Spl_1	0.119445	0.160921	0.108168	0.611467
Case_28_Spl_1	0.176902	0.214712	0.048598	0.559788
Case_29_Spl_1	0.13986	0.128063	0.0799051	0.652171
Case_30_Spl_1	0.131098	0.230072	0.0676731	0.571157
Case_31_Spl_1	0.129502	0.235682	0.0501651	0.584651
Case_32_Spl_1	0.11578	0.166155	0.0961793	0.621886
Case_33_Spl_1	0.145499	0.256229	0.0589768	0.539295
Case_34_Spl_1	0.163419	0.191886	0.0486727	0.596022
Case_35_Spl_1	0.083959	0.262128	0.0464325	0.607481
Case_36_Spl_1	0.10493	0.219751	0.0706435	0.604676
Case_37_Spl_1	0.140656	0.273854	0.0611778	0.524312
Case_38_Spl_1	0.156095	0.18651	0.110486	0.546909
Case_39_Spl_1	0.167544	0.231759	0.0589448	0.541753
Case_40_Spl_1	0.179438	0.185163	0.0987477	0.536651
Case_41_Spl_1	0.14703	0.220768	0.0728419	0.55936
Case_42_Spl_1	0.156039	0.237084	0.0503625	0.556515
Case_43_Spl_1	0.120616	0.203474	0.0642888	0.611622
Case_44_Spl_1	0.165916	0.225201	0.0460064	0.562877
Case_45_Spl_1	0.109257	0.221968	0.0469547	0.621821
Case_46_Spl_1	0.133116	0.187234	0.079007	0.600644
Case_47_Spl_1	0.220677	0.182976	0.0559574	0.540389
Case_48_Spl_1	0.101654	0.27568	0.0762236	0.546442
Case_49_Spl_1	0.157013	0.238413	0.0763251	0.528249
Case_50_Spl_1	0.162917	0.211309	0.0381645	0.58761

## Sheet: true_CT_prop_prot
	Celltype1	Celltype2	Celltype3	Celltype4
Ctrl_1_Spl_1	0.159831	0.339681	0.0415319	0.458957
Ctrl_2_Spl_1	0.163142	0.312057	0.0394764	0.485324
Ctrl_3_Spl_1	0.102617	0.362592	0.064287	0.470504
Ctrl_4_Spl_1	0.128596	0.334835	0.0520825	0.484486
Ctrl_5_Spl_1	0.12775	0.321442	0.0459249	0.504883
Ctrl_6_Spl_1	0.130461	0.349946	0.0395957	0.479997
Ctrl_7_Spl_1	0.119463	0.36695	0.0239258	0.489661
Ctrl_8_Spl_1	0.138093	0.372655	0.0418631	0.447389
Ctrl_9_Spl_1	0.129497	0.336501	0.0320877	0.501914
Ctrl_10_Spl_1	0.116781	0.332268	0.0281332	0.522818
Ctrl_11_Spl_1	0.119354	0.312397	0.0535768	0.514673
Ctrl_12_Spl_1	0.141525	0.326674	0.0477141	0.484087
Ctrl_13_Spl_1	0.15535	0.339604	0.0393501	0.465696
Ctrl_14_Spl_1	0.121898	0.32531	0.0257001	0.527092
Ctrl_15_Spl_1	0.134825	0.30677	0.0453087	0.513095
Ctrl_16_Spl_1	0.119818	0.3897	0.0509104	0.439571
Ctrl_17_Spl_1	0.115499	0.382455	0.0518261	0.45022
Ctrl_18_Spl_1	0.128557	0.359555	0.0389327	0.472956
Ctrl_19_Spl_1	0.138372	0.35562	0.055547	0.450461
Ctrl_20_Spl_1	0.127689	0.331872	0.0384723	0.501967
Ctrl_21_Spl_1	0.153839	0.323445	0.0310563	0.49166
Ctrl_22_Spl_1	0.137173	0.311325	0.0363194	0.515182
Ctrl_23_Spl_1	0.105172	0.369746	0.0282994	0.496783
Ctrl_24_Spl_1	0.14998	0.328663	0.0362551	0.485101
Ctrl_25_Spl_1	0.112478	0.3451	0.0511946	0.491227
Ctrl_26_Spl_1	0.124819	0.32838	0.0393336	0.507467
Ctrl_27_Spl_1	0.121272	0.335709	0.0312667	0.511753
Ctrl_28_Spl_1	0.16496	0.321463	0.036607	0.47697
Ctrl_29_Spl_1	0.1391	0.307261	0.0310947	0.522544
Ctrl_30_Spl_1	0.110545	0.35171	0.0373706	0.500374
Ctrl_31_Spl_1	0.126562	0.358896	0.0270573	0.487485
Ctrl_32_Spl_1	0.123609	0.321424	0.0281756	0.526791
Ctrl_33_Spl_1	0.101945	0.384371	0.066848	0.446836
Ctrl_34_Spl_1	0.107441	0.364648	0.0276534	0.500258
Ctrl_35_Spl_1	0.133524	0.306166	0.0561619	0.504148
Ctrl_36_Spl_1	0.126046	0.346875	0.0410972	0.485982
Ctrl_37_Spl_1	0.110941	0.378066	0.046917	0.464076
Ctrl_38_Spl_1	0.158503	0.301664	0.040727	0.499106
Ctrl_39_Spl_1	0.124572	0.32873	0.039866	0.506832
Ctrl_40_Spl_1	0.136843	0.354601	0.0513686	0.457187
Ctrl_41_Spl_1	0.123764	0.311471	0.0367249	0.528041
Ctrl_42_Spl_1	0.117338	0.380849	0.0417663	0.460046
Ctrl_43_Spl_1	0.126992	0.38272	0.0233714	0.466917
Ctrl_44_Spl_1	0.160278	0.299903	0.036863	0.502955
Ctrl_45_Spl_1	0.129205	0.372783	0.0338709	0.464142
Ctrl_46_Spl_1	0.140122	0.283632	0.031788	0.544458
Ctrl_47_Spl_1	0.117995	0.319812	0.048207	0.513985
Ctrl_48_Spl_1	0.110016	0.349503	0.0305109	0.50997
Ctrl_49_Spl_1	0.145076	0.334802	0.0542647	0.465857
Ctrl_50_Spl_1	0.135665	0.344406	0.0385892	0.481339
Case_1_Spl_1	0.152911	0.218248	0.0492758	0.579565
Case_2_Spl_1	0.168768	0.206059	0.0428999	0.582274
Case_3_Spl_1	0.125567	0.217813	0.0811543	0.575466
Case_4_Spl_1	0.149191	0.240107	0.0791044	0.531597
Case_5_Spl_1	0.149204	0.175732	0.0599696	0.615095
Case_6_Spl_1	0.145587	0.224648	0.0588691	0.570895
Case_7_Spl_1	0.143453	0.185337	0.0512626	0.619948
Case_8_Spl_1	0.0904677	0.276323	0.0880613	0.545148
Case_9_Spl_1	0.128784	0.178468	0.0400337	0.652714
Case_10_Spl_1	0.0805307	0.241973	0.0977064	0.579789
Case_11_Spl_1	0.157466	0.22183	0.0712217	0.549483
Case_12_Spl_1	0.148977	0.222968	0.0401299	0.587925
Case_13_Spl_1	0.0840203	0.228433	0.0561253	0.631421
Case_14_Spl_1	0.190375	0.190486	0.0671834	0.551955
Case_15_Spl_1	0.134685	0.203649	0.0574905	0.604176
Case_16_Spl_1	0.187302	0.199127	0.106877	0.506694
Case_17_Spl_1	0.132621	0.198156	0.0535355	0.615687
Case_18_Spl_1	0.19851	0.204342	0.047615	0.549533
Case_19_Spl_1	0.118514	0.19555	0.0825886	0.603347
Case_20_Spl_1	0.17357	0.242616	0.0543242	0.529491
Case_21_Spl_1	0.171613	0.181278	0.10101	0.546098
Case_22_Spl_1	0.155269	0.232114	0.0689769	0.54364
Case_23_Spl_1	0.173466	0.223833	0.0491617	0.55354
Case_24_Spl_1	0.105445	0.20527	0.0598912	0.629393
Case_25_Spl_1	0.173675	0.210825	0.0436404	0.57186
Case_26_Spl_1	0.102999	0.201659	0.0480438	0.647298
Case_27_Spl_1	0.130729	0.191272	0.0873413	0.590657
Case_28_Spl_1	0.216334	0.188141	0.0539272	0.541598
Case_29_Spl_1	0.0953939	0.25165	0.0732322	0.579724
Case_30_Spl_1	0.166696	0.22589	0.0710951	0.536318
Case_31_Spl_1	0.159782	0.231664	0.0407189	0.567835
Case_32_Spl_1	0.156788	0.210636	0.0742804	0.558296
Case_33_Spl_1	0.12538	0.17597	0.0885476	0.610102
Case_34_Spl_1	0.147942	0.211725	0.0524525	0.587881
Case_35_Spl_1	0.104526	0.223457	0.0350177	0.636999
Case_36_Spl_1	0.136132	0.294606	0.0565717	0.51269
Case_37_Spl_1	0.105758	0.236811	0.104659	0.552772
Case_38_Spl_1	0.168373	0.189363	0.0504201	0.591844
Case_39_Spl_1	0.150537	0.205627	0.0465727	0.597263
Case_40_Spl_1	0.115932	0.190372	0.0582522	0.635444
Case_41_Spl_1	0.110977	0.234699	0.0722769	0.582047
Case_42_Spl_1	0.115979	0.173411	0.0827606	0.62785
Case_43_Spl_1	0.110324	0.159069	0.0766873	0.65392
Case_44_Spl_1	0.131003	0.191856	0.0885035	0.588637
Case_45_Spl_1	0.167082	0.211509	0.0422549	0.579154
Case_46_Spl_1	0.140225	0.178597	0.0850855	0.596092
Case_47_Spl_1	0.140751	0.214886	0.0710939	0.573269
Case_48_Spl_1	0.114521	0.19246	0.052876	0.640143
Case_49_Spl_1	0.136552	0.265837	0.0867146	0.510897
Case_50_Spl_1	0.137736	0.191189	0.071083	0.599992

## Sheet: mae_small_noise
	measure	source	value
1	mae	CBS (RNA)	0.073748
2	mae	CBS (RNA)	0.0560043
3	mae	CBS (RNA)	0.0705574
4	mae	CBS (RNA)	0.0682311
5	mae	CBS (RNA)	0.0548293
6	mae	CBS (RNA)	0.0502307
7	mae	CBS (RNA)	0.0533475
8	mae	CBS (RNA)	0.0714532
9	mae	CBS (RNA)	0.0652873
10	mae	CBS (RNA)	0.0404598
11	mae	CBS (RNA)	0.0726883
12	mae	CBS (RNA)	0.0648215
13	mae	CBS (RNA)	0.0590985
14	mae	CBS (RNA)	0.0626087
15	mae	CBS (RNA)	0.0638675
16	mae	CBS (RNA)	0.0723195
17	mae	CBS (RNA)	0.0766917
18	mae	CBS (RNA)	0.0674877
19	mae	CBS (RNA)	0.051393
20	mae	CBS (RNA)	0.0580093
21	mae	CBS (RNA)	0.0603907
22	mae	CBS (RNA)	0.0635835
23	mae	CBS (RNA)	0.0433373
24	mae	CBS (RNA)	0.0537018
25	mae	CBS (RNA)	0.0977604
26	mae	CBS (RNA)	0.0668887
27	mae	CBS (RNA)	0.0697873
28	mae	CBS (RNA)	0.0538148
29	mae	CBS (RNA)	0.0682662
30	mae	CBS (RNA)	0.0585324
31	mae	CBS (RNA)	0.0534172
32	mae	CBS (RNA)	0.0635625
33	mae	CBS (RNA)	0.0713884
34	mae	CBS (RNA)	0.0675535
35	mae	CBS (RNA)	0.062294
36	mae	CBS (RNA)	0.0445717
37	mae	CBS (RNA)	0.0647113
38	mae	CBS (RNA)	0.0797442
39	mae	CBS (RNA)	0.0504459
40	mae	CBS (RNA)	0.0680617
41	mae	CBS (RNA)	0.0569629
42	mae	CBS (RNA)	0.068748
43	mae	CBS (RNA)	0.0517912
44	mae	CBS (RNA)	0.0595832
45	mae	CBS (RNA)	0.0514425
46	mae	CBS (RNA)	0.0687419
47	mae	CBS (RNA)	0.0610885
48	mae	CBS (RNA)	0.0777204
49	mae	CBS (RNA)	0.053421
50	mae	CBS (RNA)	0.0544777
51	mae	JNMF (init CBS)	0.0604696
52	mae	JNMF (init CBS)	0.0476839
53	mae	JNMF (init CBS)	0.0586207
54	mae	JNMF (init CBS)	0.0557567
55	mae	JNMF (init CBS)	0.04879
56	mae	JNMF (init CBS)	0.0447941
57	mae	JNMF (init CBS)	0.0477849
58	mae	JNMF (init CBS)	0.0622833
59	mae	JNMF (init CBS)	0.0549741
60	mae	JNMF (init CBS)	0.0443742
61	mae	JNMF (init CBS)	0.0594992
62	mae	JNMF (init CBS)	0.0553656
63	mae	JNMF (init CBS)	0.0487215
64	mae	JNMF (init CBS)	0.0560887
65	mae	JNMF (init CBS)	0.0537687
66	mae	JNMF (init CBS)	0.0658843
67	mae	JNMF (init CBS)	0.0647919
68	mae	JNMF (init CBS)	0.0579108
69	mae	JNMF (init CBS)	0.0451541
70	mae	JNMF (init CBS)	0.0541712
71	mae	JNMF (init CBS)	0.049615
72	mae	JNMF (init CBS)	0.0574711
73	mae	JNMF (init CBS)	0.0465221
74	mae	JNMF (init CBS)	0.0498828
75	mae	JNMF (init CBS)	0.0857732
76	mae	JNMF (init CBS)	0.0563093
77	mae	JNMF (init CBS)	0.058934
78	mae	JNMF (init CBS)	0.0539678
79	mae	JNMF (init CBS)	0.0590611
80	mae	JNMF (init CBS)	0.0558062
81	mae	JNMF (init CBS)	0.0462634
82	mae	JNMF (init CBS)	0.0521955
83	mae	JNMF (init CBS)	0.0583509
84	mae	JNMF (init CBS)	0.0556812
85	mae	JNMF (init CBS)	0.0509197
86	mae	JNMF (init CBS)	0.0416432
87	mae	JNMF (init CBS)	0.0563606
88	mae	JNMF (init CBS)	0.0675214
89	mae	JNMF (init CBS)	0.0491075
90	mae	JNMF (init CBS)	0.0562598
91	mae	JNMF (init CBS)	0.0520694
92	mae	JNMF (init CBS)	0.0586291
93	mae	JNMF (init CBS)	0.0515084
94	mae	JNMF (init CBS)	0.0522689
95	mae	JNMF (init CBS)	0.04641
96	mae	JNMF (init CBS)	0.061262
97	mae	JNMF (init CBS)	0.0522222
98	mae	JNMF (init CBS)	0.0654779
99	mae	JNMF (init CBS)	0.0443142
100	mae	JNMF (init CBS)	0.0470485
101	mae	TCA (init CBS)	0.1088
102	mae	TCA (init CBS)	0.0806935
103	mae	TCA (init CBS)	0.086024
104	mae	TCA (init CBS)	0.0885851
105	mae	TCA (init CBS)	0.0757464
106	mae	TCA (init CBS)	0.0737257
107	mae	TCA (init CBS)	0.0704722
108	mae	TCA (init CBS)	0.0884185
109	mae	TCA (init CBS)	0.0939414
110	mae	TCA (init CBS)	0.0656277
111	mae	TCA (init CBS)	0.089694
112	mae	TCA (init CBS)	0.0822444
113	mae	TCA (init CBS)	0.0811509
114	mae	TCA (init CBS)	0.0799226
115	mae	TCA (init CBS)	0.089814
116	mae	TCA (init CBS)	0.0954065
117	mae	TCA (init CBS)	0.101887
118	mae	TCA (init CBS)	0.0863373
119	mae	TCA (init CBS)	0.0714762
120	mae	TCA (init CBS)	0.0901963
121	mae	TCA (init CBS)	0.0719976
122	mae	TCA (init CBS)	0.0952694
123	mae	TCA (init CBS)	0.0679191
124	mae	TCA (init CBS)	0.0697751
125	mae	TCA (init CBS)	0.114641
126	mae	TCA (init CBS)	0.0955417
127	mae	TCA (init CBS)	0.0764343
128	mae	TCA (init CBS)	0.0767571
129	mae	TCA (init CBS)	0.0862676
130	mae	TCA (init CBS)	0.0786461
131	mae	TCA (init CBS)	0.0770506
132	mae	TCA (init CBS)	0.0871058
133	mae	TCA (init CBS)	0.0919068
134	mae	TCA (init CBS)	0.0939051
135	mae	TCA (init CBS)	0.0782572
136	mae	TCA (init CBS)	0.0638989
137	mae	TCA (init CBS)	0.0895138
138	mae	TCA (init CBS)	0.101097
139	mae	TCA (init CBS)	0.0736027
140	mae	TCA (init CBS)	0.0798976
141	mae	TCA (init CBS)	0.0730615
142	mae	TCA (init CBS)	0.0993799
143	mae	TCA (init CBS)	0.0737677
144	mae	TCA (init CBS)	0.0840742
145	mae	TCA (init CBS)	0.0767907
146	mae	TCA (init CBS)	0.0898268
147	mae	TCA (init CBS)	0.0834199
148	mae	TCA (init CBS)	0.0892943
149	mae	TCA (init CBS)	0.0727531
150	mae	TCA (init CBS)	0.0802656
151	mae	JNMF-AJ-RF (init CBS)	0.062794
152	mae	JNMF-AJ-RF (init CBS)	0.0488317
153	mae	JNMF-AJ-RF (init CBS)	0.0605289
154	mae	JNMF-AJ-RF (init CBS)	0.057815
155	mae	JNMF-AJ-RF (init CBS)	0.0494426
156	mae	JNMF-AJ-RF (init CBS)	0.0452903
157	mae	JNMF-AJ-RF (init CBS)	0.0481884
158	mae	JNMF-AJ-RF (init CBS)	0.063418
159	mae	JNMF-AJ-RF (init CBS)	0.0564027
160	mae	JNMF-AJ-RF (init CBS)	0.0432508
161	mae	JNMF-AJ-RF (init CBS)	0.0616692
162	mae	JNMF-AJ-RF (init CBS)	0.0567385
163	mae	JNMF-AJ-RF (init CBS)	0.0504206
164	mae	JNMF-AJ-RF (init CBS)	0.0570376
165	mae	JNMF-AJ-RF (init CBS)	0.0552876
166	mae	JNMF-AJ-RF (init CBS)	0.0667554
167	mae	JNMF-AJ-RF (init CBS)	0.0668763
168	mae	JNMF-AJ-RF (init CBS)	0.0594761
169	mae	JNMF-AJ-RF (init CBS)	0.0457133
170	mae	JNMF-AJ-RF (init CBS)	0.0545024
171	mae	JNMF-AJ-RF (init CBS)	0.0512697
172	mae	JNMF-AJ-RF (init CBS)	0.0582747
173	mae	JNMF-AJ-RF (init CBS)	0.0454835
174	mae	JNMF-AJ-RF (init CBS)	0.0501879
175	mae	JNMF-AJ-RF (init CBS)	0.0880349
176	mae	JNMF-AJ-RF (init CBS)	0.0580537
177	mae	JNMF-AJ-RF (init CBS)	0.0607198
178	mae	JNMF-AJ-RF (init CBS)	0.0534862
179	mae	JNMF-AJ-RF (init CBS)	0.0605596
180	mae	JNMF-AJ-RF (init CBS)	0.0558093
181	mae	JNMF-AJ-RF (init CBS)	0.0472527
182	mae	JNMF-AJ-RF (init CBS)	0.0540921
183	mae	JNMF-AJ-RF (init CBS)	0.0605217
184	mae	JNMF-AJ-RF (init CBS)	0.0576934
185	mae	JNMF-AJ-RF (init CBS)	0.0525783
186	mae	JNMF-AJ-RF (init CBS)	0.0416552
187	mae	JNMF-AJ-RF (init CBS)	0.0573063
188	mae	JNMF-AJ-RF (init CBS)	0.0695924
189	mae	JNMF-AJ-RF (init CBS)	0.0486073
190	mae	JNMF-AJ-RF (init CBS)	0.0579425
191	mae	JNMF-AJ-RF (init CBS)	0.052585
192	mae	JNMF-AJ-RF (init CBS)	0.0599295
193	mae	JNMF-AJ-RF (init CBS)	0.0509685
194	mae	JNMF-AJ-RF (init CBS)	0.0531703
195	mae	JNMF-AJ-RF (init CBS)	0.0467058
196	mae	JNMF-AJ-RF (init CBS)	0.0624976
197	mae	JNMF-AJ-RF (init CBS)	0.0535392
198	mae	JNMF-AJ-RF (init CBS)	0.0673792
199	mae	JNMF-AJ-RF (init CBS)	0.0456071
200	mae	JNMF-AJ-RF (init CBS)	0.0480872
201	mae	scpDeconv	0.0878993
202	mae	scpDeconv	0.101707
203	mae	scpDeconv	0.0843649
204	mae	scpDeconv	0.0941051
205	mae	scpDeconv	0.0869703
206	mae	scpDeconv	0.0899595
207	mae	scpDeconv	0.0716218
208	mae	scpDeconv	0.0972351
209	mae	scpDeconv	0.0952918
210	mae	scpDeconv	0.0917665
211	mae	scpDeconv	0.0777852
212	mae	scpDeconv	0.0908671
213	mae	scpDeconv	0.0889566
214	mae	scpDeconv	0.0832807
215	mae	scpDeconv	0.0901379
216	mae	scpDeconv	0.104483
217	mae	scpDeconv	0.0822906
218	mae	scpDeconv	0.0913401
219	mae	scpDeconv	0.0991609
220	mae	scpDeconv	0.0715949
221	mae	scpDeconv	0.0804445
222	mae	scpDeconv	0.085373
223	mae	scpDeconv	0.0771431
224	mae	scpDeconv	0.0888019
225	mae	scpDeconv	0.0779587
226	mae	scpDeconv	0.0885236
227	mae	scpDeconv	0.0762626
228	mae	scpDeconv	0.0909837
229	mae	scpDeconv	0.0842538
230	mae	scpDeconv	0.0952456
231	mae	scpDeconv	0.0786849
232	mae	scpDeconv	0.0949703
233	mae	scpDeconv	0.0758444
234	mae	scpDeconv	0.0865635
235	mae	scpDeconv	0.0695487
236	mae	scpDeconv	0.111386
237	mae	scpDeconv	0.0915475
238	mae	scpDeconv	0.0942503
239	mae	scpDeconv	0.0997321
240	mae	scpDeconv	0.080458
241	mae	scpDeconv	0.0773723
242	mae	scpDeconv	0.0927997
243	mae	scpDeconv	0.100154
244	mae	scpDeconv	0.0782932
245	mae	scpDeconv	0.0988713
246	mae	scpDeconv	0.0971316
247	mae	scpDeconv	0.0946375
248	mae	scpDeconv	0.0765109
249	mae	scpDeconv	0.0895763
250	mae	scpDeconv	0.104566

## Sheet: ccc_small_noise
	measure	source	value
1	ccc	CBS (RNA)	0.852467
2	ccc	CBS (RNA)	0.921274
3	ccc	CBS (RNA)	0.873173
4	ccc	CBS (RNA)	0.884487
5	ccc	CBS (RNA)	0.929986
6	ccc	CBS (RNA)	0.937093
7	ccc	CBS (RNA)	0.932228
8	ccc	CBS (RNA)	0.879035
9	ccc	CBS (RNA)	0.894882
10	ccc	CBS (RNA)	0.965838
11	ccc	CBS (RNA)	0.863957
12	ccc	CBS (RNA)	0.897421
13	ccc	CBS (RNA)	0.910046
14	ccc	CBS (RNA)	0.907269
15	ccc	CBS (RNA)	0.894403
16	ccc	CBS (RNA)	0.872067
17	ccc	CBS (RNA)	0.845257
18	ccc	CBS (RNA)	0.880641
19	ccc	CBS (RNA)	0.934109
20	ccc	CBS (RNA)	0.914309
21	ccc	CBS (RNA)	0.916113
22	ccc	CBS (RNA)	0.904084
23	ccc	CBS (RNA)	0.964834
24	ccc	CBS (RNA)	0.936567
25	ccc	CBS (RNA)	0.730528
26	ccc	CBS (RNA)	0.882497
27	ccc	CBS (RNA)	0.880887
28	ccc	CBS (RNA)	0.936886
29	ccc	CBS (RNA)	0.882764
30	ccc	CBS (RNA)	0.918983
31	ccc	CBS (RNA)	0.928419
32	ccc	CBS (RNA)	0.889042
33	ccc	CBS (RNA)	0.863755
34	ccc	CBS (RNA)	0.882646
35	ccc	CBS (RNA)	0.902692
36	ccc	CBS (RNA)	0.953324
37	ccc	CBS (RNA)	0.900941
38	ccc	CBS (RNA)	0.840773
39	ccc	CBS (RNA)	0.938539
40	ccc	CBS (RNA)	0.886963
41	ccc	CBS (RNA)	0.924585
42	ccc	CBS (RNA)	0.871534
43	ccc	CBS (RNA)	0.943353
44	ccc	CBS (RNA)	0.91371
45	ccc	CBS (RNA)	0.937937
46	ccc	CBS (RNA)	0.886493
47	ccc	CBS (RNA)	0.910205
48	ccc	CBS (RNA)	0.859231
49	ccc	CBS (RNA)	0.92624
50	ccc	CBS (RNA)	0.927558
51	ccc	JNMF (init CBS)	0.904811
52	ccc	JNMF (init CBS)	0.946114
53	ccc	JNMF (init CBS)	0.91973
54	ccc	JNMF (init CBS)	0.927864
55	ccc	JNMF (init CBS)	0.946167
56	ccc	JNMF (init CBS)	0.954304
57	ccc	JNMF (init CBS)	0.949084
58	ccc	JNMF (init CBS)	0.909066
59	ccc	JNMF (init CBS)	0.93062
60	ccc	JNMF (init CBS)	0.962169
61	ccc	JNMF (init CBS)	0.913727
62	ccc	JNMF (init CBS)	0.929806
63	ccc	JNMF (init CBS)	0.94301
64	ccc	JNMF (init CBS)	0.929472
65	ccc	JNMF (init CBS)	0.928039
66	ccc	JNMF (init CBS)	0.899159
67	ccc	JNMF (init CBS)	0.895938
68	ccc	JNMF (init CBS)	0.916981
69	ccc	JNMF (init CBS)	0.95258
70	ccc	JNMF (init CBS)	0.93281
71	ccc	JNMF (init CBS)	0.944229
72	ccc	JNMF (init CBS)	0.926129
73	ccc	JNMF (init CBS)	0.961721
74	ccc	JNMF (init CBS)	0.950939
75	ccc	JNMF (init CBS)	0.805996
76	ccc	JNMF (init CBS)	0.922602
77	ccc	JNMF (init CBS)	0.918139
78	ccc	JNMF (init CBS)	0.942547
79	ccc	JNMF (init CBS)	0.916381
80	ccc	JNMF (init CBS)	0.931485
81	ccc	JNMF (init CBS)	0.950001
82	ccc	JNMF (init CBS)	0.9283
83	ccc	JNMF (init CBS)	0.915384
84	ccc	JNMF (init CBS)	0.923594
85	ccc	JNMF (init CBS)	0.93909
86	ccc	JNMF (init CBS)	0.963556
87	ccc	JNMF (init CBS)	0.927309
88	ccc	JNMF (init CBS)	0.893101
89	ccc	JNMF (init CBS)	0.948038
90	ccc	JNMF (init CBS)	0.925402
91	ccc	JNMF (init CBS)	0.942787
92	ccc	JNMF (init CBS)	0.913625
93	ccc	JNMF (init CBS)	0.950281
94	ccc	JNMF (init CBS)	0.937595
95	ccc	JNMF (init CBS)	0.95186
96	ccc	JNMF (init CBS)	0.915089
97	ccc	JNMF (init CBS)	0.937514
98	ccc	JNMF (init CBS)	0.901523
99	ccc	JNMF (init CBS)	0.951234
100	ccc	JNMF (init CBS)	0.94936
101	ccc	TCA (init CBS)	0.65105
102	ccc	TCA (init CBS)	0.817914
103	ccc	TCA (init CBS)	0.790054
104	ccc	TCA (init CBS)	0.771363
105	ccc	TCA (init CBS)	0.851911
106	ccc	TCA (init CBS)	0.853382
107	ccc	TCA (init CBS)	0.869729
108	ccc	TCA (init CBS)	0.799041
109	ccc	TCA (init CBS)	0.746655
110	ccc	TCA (init CBS)	0.882084
111	ccc	TCA (init CBS)	0.775129
112	ccc	TCA (init CBS)	0.809717
113	ccc	TCA (init CBS)	0.814956
114	ccc	TCA (init CBS)	0.837852
115	ccc	TCA (init CBS)	0.769293
116	ccc	TCA (init CBS)	0.746654
117	ccc	TCA (init CBS)	0.705878
118	ccc	TCA (init CBS)	0.77547
119	ccc	TCA (init CBS)	0.865846
120	ccc	TCA (init CBS)	0.769315
121	ccc	TCA (init CBS)	0.864134
122	ccc	TCA (init CBS)	0.763103
123	ccc	TCA (init CBS)	0.877254
124	ccc	TCA (init CBS)	0.858065
125	ccc	TCA (init CBS)	0.597474
126	ccc	TCA (init CBS)	0.73427
127	ccc	TCA (init CBS)	0.841667
128	ccc	TCA (init CBS)	0.846138
129	ccc	TCA (init CBS)	0.792201
130	ccc	TCA (init CBS)	0.847697
131	ccc	TCA (init CBS)	0.83504
132	ccc	TCA (init CBS)	0.756025
133	ccc	TCA (init CBS)	0.753089
134	ccc	TCA (init CBS)	0.741381
135	ccc	TCA (init CBS)	0.82784
136	ccc	TCA (init CBS)	0.895454
137	ccc	TCA (init CBS)	0.79962
138	ccc	TCA (init CBS)	0.709144
139	ccc	TCA (init CBS)	0.865841
140	ccc	TCA (init CBS)	0.829644
141	ccc	TCA (init CBS)	0.858569
142	ccc	TCA (init CBS)	0.704238
143	ccc	TCA (init CBS)	0.856069
144	ccc	TCA (init CBS)	0.818789
145	ccc	TCA (init CBS)	0.841158
146	ccc	TCA (init CBS)	0.752797
147	ccc	TCA (init CBS)	0.812835
148	ccc	TCA (init CBS)	0.798
149	ccc	TCA (init CBS)	0.84849
150	ccc	TCA (init CBS)	0.813511
151	ccc	JNMF-AJ-RF (init CBS)	0.896706
152	ccc	JNMF-AJ-RF (init CBS)	0.942806
153	ccc	JNMF-AJ-RF (init CBS)	0.912991
154	ccc	JNMF-AJ-RF (init CBS)	0.92153
155	ccc	JNMF-AJ-RF (init CBS)	0.944626
156	ccc	JNMF-AJ-RF (init CBS)	0.952483
157	ccc	JNMF-AJ-RF (init CBS)	0.947539
158	ccc	JNMF-AJ-RF (init CBS)	0.905208
159	ccc	JNMF-AJ-RF (init CBS)	0.926048
160	ccc	JNMF-AJ-RF (init CBS)	0.963795
161	ccc	JNMF-AJ-RF (init CBS)	0.90665
162	ccc	JNMF-AJ-RF (init CBS)	0.925486
163	ccc	JNMF-AJ-RF (init CBS)	0.938295
164	ccc	JNMF-AJ-RF (init CBS)	0.926614
165	ccc	JNMF-AJ-RF (init CBS)	0.923296
166	ccc	JNMF-AJ-RF (init CBS)	0.895217
167	ccc	JNMF-AJ-RF (init CBS)	0.888054
168	ccc	JNMF-AJ-RF (init CBS)	0.911348
169	ccc	JNMF-AJ-RF (init CBS)	0.950744
170	ccc	JNMF-AJ-RF (init CBS)	0.930516
171	ccc	JNMF-AJ-RF (init CBS)	0.940669
172	ccc	JNMF-AJ-RF (init CBS)	0.923374
173	ccc	JNMF-AJ-RF (init CBS)	0.963134
174	ccc	JNMF-AJ-RF (init CBS)	0.949264
175	ccc	JNMF-AJ-RF (init CBS)	0.793395
176	ccc	JNMF-AJ-RF (init CBS)	0.916739
177	ccc	JNMF-AJ-RF (init CBS)	0.912833
178	ccc	JNMF-AJ-RF (init CBS)	0.942652
179	ccc	JNMF-AJ-RF (init CBS)	0.911361
180	ccc	JNMF-AJ-RF (init CBS)	0.930691
181	ccc	JNMF-AJ-RF (init CBS)	0.947272
182	ccc	JNMF-AJ-RF (init CBS)	0.922328
183	ccc	JNMF-AJ-RF (init CBS)	0.907785
184	ccc	JNMF-AJ-RF (init CBS)	0.917547
185	ccc	JNMF-AJ-RF (init CBS)	0.934073
186	ccc	JNMF-AJ-RF (init CBS)	0.962857
187	ccc	JNMF-AJ-RF (init CBS)	0.924111
188	ccc	JNMF-AJ-RF (init CBS)	0.885197
189	ccc	JNMF-AJ-RF (init CBS)	0.947787
190	ccc	JNMF-AJ-RF (init CBS)	0.920348
191	ccc	JNMF-AJ-RF (init CBS)	0.940476
192	ccc	JNMF-AJ-RF (init CBS)	0.90777
193	ccc	JNMF-AJ-RF (init CBS)	0.949998
194	ccc	JNMF-AJ-RF (init CBS)	0.934642
195	ccc	JNMF-AJ-RF (init CBS)	0.950612
196	ccc	JNMF-AJ-RF (init CBS)	0.910711
197	ccc	JNMF-AJ-RF (init CBS)	0.933789
198	ccc	JNMF-AJ-RF (init CBS)	0.895743
199	ccc	JNMF-AJ-RF (init CBS)	0.947875
200	ccc	JNMF-AJ-RF (init CBS)	0.946497
201	ccc	scpDeconv	0.76536
202	ccc	scpDeconv	0.707812
203	ccc	scpDeconv	0.791563
204	ccc	scpDeconv	0.735154
205	ccc	scpDeconv	0.757666
206	ccc	scpDeconv	0.772447
207	ccc	scpDeconv	0.859029
208	ccc	scpDeconv	0.756904
209	ccc	scpDeconv	0.727893
210	ccc	scpDeconv	0.760187
211	ccc	scpDeconv	0.820063
212	ccc	scpDeconv	0.757364
213	ccc	scpDeconv	0.748249
214	ccc	scpDeconv	0.793057
215	ccc	scpDeconv	0.734975
216	ccc	scpDeconv	0.675443
217	ccc	scpDeconv	0.802722
218	ccc	scpDeconv	0.758752
219	ccc	scpDeconv	0.711818
220	ccc	scpDeconv	0.854892
221	ccc	scpDeconv	0.818997
222	ccc	scpDeconv	0.806949
223	ccc	scpDeconv	0.819823
224	ccc	scpDeconv	0.750762
225	ccc	scpDeconv	0.810355
226	ccc	scpDeconv	0.763948
227	ccc	scpDeconv	0.832586
228	ccc	scpDeconv	0.75216
229	ccc	scpDeconv	0.77904
230	ccc	scpDeconv	0.710163
231	ccc	scpDeconv	0.816878
232	ccc	scpDeconv	0.715189
233	ccc	scpDeconv	0.849961
234	ccc	scpDeconv	0.788163
235	ccc	scpDeconv	0.848738
236	ccc	scpDeconv	0.62571
237	ccc	scpDeconv	0.760871
238	ccc	scpDeconv	0.756141
239	ccc	scpDeconv	0.694335
240	ccc	scpDeconv	0.804158
241	ccc	scpDeconv	0.80353
242	ccc	scpDeconv	0.753484
243	ccc	scpDeconv	0.699017
244	ccc	scpDeconv	0.815393
245	ccc	scpDeconv	0.718447
246	ccc	scpDeconv	0.710953
247	ccc	scpDeconv	0.715297
248	ccc	scpDeconv	0.821679
249	ccc	scpDeconv	0.753349
250	ccc	scpDeconv	0.664679

## Sheet: mae_large_noise
	measure	source	value
1	mae	CBS (RNA)	0.089878
2	mae	CBS (RNA)	0.0689886
3	mae	CBS (RNA)	0.0878381
4	mae	CBS (RNA)	0.0747127
5	mae	CBS (RNA)	0.0642795
6	mae	CBS (RNA)	0.0615619
7	mae	CBS (RNA)	0.0682328
8	mae	CBS (RNA)	0.0873104
9	mae	CBS (RNA)	0.0784697
10	mae	CBS (RNA)	0.050204
11	mae	CBS (RNA)	0.0938289
12	mae	CBS (RNA)	0.0717388
13	mae	CBS (RNA)	0.0737217
14	mae	CBS (RNA)	0.0721108
15	mae	CBS (RNA)	0.076839
16	mae	CBS (RNA)	0.0787582
17	mae	CBS (RNA)	0.100634
18	mae	CBS (RNA)	0.0704533
19	mae	CBS (RNA)	0.0619296
20	mae	CBS (RNA)	0.0777879
21	mae	CBS (RNA)	0.0738868
22	mae	CBS (RNA)	0.0663375
23	mae	CBS (RNA)	0.0506136
24	mae	CBS (RNA)	0.0597468
25	mae	CBS (RNA)	0.11226
26	mae	CBS (RNA)	0.0860456
27	mae	CBS (RNA)	0.0753481
28	mae	CBS (RNA)	0.0667895
29	mae	CBS (RNA)	0.0718733
30	mae	CBS (RNA)	0.0753063
31	mae	CBS (RNA)	0.065011
32	mae	CBS (RNA)	0.0766959
33	mae	CBS (RNA)	0.0803379
34	mae	CBS (RNA)	0.0800264
35	mae	CBS (RNA)	0.0920175
36	mae	CBS (RNA)	0.0540774
37	mae	CBS (RNA)	0.0907832
38	mae	CBS (RNA)	0.0943989
39	mae	CBS (RNA)	0.0597383
40	mae	CBS (RNA)	0.0785796
41	mae	CBS (RNA)	0.0631098
42	mae	CBS (RNA)	0.0949511
43	mae	CBS (RNA)	0.0626778
44	mae	CBS (RNA)	0.0792042
45	mae	CBS (RNA)	0.0652554
46	mae	CBS (RNA)	0.076682
47	mae	CBS (RNA)	0.0634613
48	mae	CBS (RNA)	0.0900847
49	mae	CBS (RNA)	0.0704991
50	mae	CBS (RNA)	0.0667194
51	mae	JNMF (init CBS)	0.0777035
52	mae	JNMF (init CBS)	0.0609046
53	mae	JNMF (init CBS)	0.0757043
54	mae	JNMF (init CBS)	0.0630138
55	mae	JNMF (init CBS)	0.0576777
56	mae	JNMF (init CBS)	0.0547876
57	mae	JNMF (init CBS)	0.062466
58	mae	JNMF (init CBS)	0.0766712
59	mae	JNMF (init CBS)	0.0675907
60	mae	JNMF (init CBS)	0.0551982
61	mae	JNMF (init CBS)	0.0806073
62	mae	JNMF (init CBS)	0.0644886
63	mae	JNMF (init CBS)	0.0629001
64	mae	JNMF (init CBS)	0.0673839
65	mae	JNMF (init CBS)	0.0682404
66	mae	JNMF (init CBS)	0.0749243
67	mae	JNMF (init CBS)	0.0883342
68	mae	JNMF (init CBS)	0.0624546
69	mae	JNMF (init CBS)	0.0571623
70	mae	JNMF (init CBS)	0.073012
71	mae	JNMF (init CBS)	0.0640567
72	mae	JNMF (init CBS)	0.0623019
73	mae	JNMF (init CBS)	0.0542671
74	mae	JNMF (init CBS)	0.0592648
75	mae	JNMF (init CBS)	0.100367
76	mae	JNMF (init CBS)	0.0745445
77	mae	JNMF (init CBS)	0.0666516
78	mae	JNMF (init CBS)	0.0669104
79	mae	JNMF (init CBS)	0.0640207
80	mae	JNMF (init CBS)	0.0693404
81	mae	JNMF (init CBS)	0.0582054
82	mae	JNMF (init CBS)	0.064622
83	mae	JNMF (init CBS)	0.0685291
84	mae	JNMF (init CBS)	0.0694866
85	mae	JNMF (init CBS)	0.0780721
86	mae	JNMF (init CBS)	0.0536692
87	mae	JNMF (init CBS)	0.0788357
88	mae	JNMF (init CBS)	0.0823231
89	mae	JNMF (init CBS)	0.0611913
90	mae	JNMF (init CBS)	0.0692386
91	mae	JNMF (init CBS)	0.061548
92	mae	JNMF (init CBS)	0.0846083
93	mae	JNMF (init CBS)	0.0639667
94	mae	JNMF (init CBS)	0.0704963
95	mae	JNMF (init CBS)	0.0629112
96	mae	JNMF (init CBS)	0.0706388
97	mae	JNMF (init CBS)	0.0578745
98	mae	JNMF (init CBS)	0.0793867
99	mae	JNMF (init CBS)	0.06009
100	mae	JNMF (init CBS)	0.062571
101	mae	TCA (init CBS)	0.105074
102	mae	TCA (init CBS)	0.103193
103	mae	TCA (init CBS)	0.0998464
104	mae	TCA (init CBS)	0.0999958
105	mae	TCA (init CBS)	0.0846584
106	mae	TCA (init CBS)	0.0833014
107	mae	TCA (init CBS)	0.0849369
108	mae	TCA (init CBS)	0.0960805
109	mae	TCA (init CBS)	0.0933832
110	mae	TCA (init CBS)	0.0652787
111	mae	TCA (init CBS)	0.110275
112	mae	TCA (init CBS)	0.0854525
113	mae	TCA (init CBS)	0.10123
114	mae	TCA (init CBS)	0.0906735
115	mae	TCA (init CBS)	0.10026
116	mae	TCA (init CBS)	0.0964331
117	mae	TCA (init CBS)	0.105084
118	mae	TCA (init CBS)	0.101514
119	mae	TCA (init CBS)	0.0854729
120	mae	TCA (init CBS)	0.103653
121	mae	TCA (init CBS)	0.0947026
122	mae	TCA (init CBS)	0.097521
123	mae	TCA (init CBS)	0.0716335
124	mae	TCA (init CBS)	0.0820524
125	mae	TCA (init CBS)	0.116264
126	mae	TCA (init CBS)	0.111058
127	mae	TCA (init CBS)	0.0885926
128	mae	TCA (init CBS)	0.0830829
129	mae	TCA (init CBS)	0.0933002
130	mae	TCA (init CBS)	0.0909809
131	mae	TCA (init CBS)	0.0810495
132	mae	TCA (init CBS)	0.096857
133	mae	TCA (init CBS)	0.0976092
134	mae	TCA (init CBS)	0.109533
135	mae	TCA (init CBS)	0.0976875
136	mae	TCA (init CBS)	0.0681922
137	mae	TCA (init CBS)	0.101266
138	mae	TCA (init CBS)	0.106184
139	mae	TCA (init CBS)	0.0754359
140	mae	TCA (init CBS)	0.0959792
141	mae	TCA (init CBS)	0.0827136
142	mae	TCA (init CBS)	0.111506
143	mae	TCA (init CBS)	0.078227
144	mae	TCA (init CBS)	0.0989541
145	mae	TCA (init CBS)	0.0844074
146	mae	TCA (init CBS)	0.0932666
147	mae	TCA (init CBS)	0.089758
148	mae	TCA (init CBS)	0.103254
149	mae	TCA (init CBS)	0.0925371
150	mae	TCA (init CBS)	0.0910849
151	mae	JNMF-AJ-RF (init CBS)	0.0798586
152	mae	JNMF-AJ-RF (init CBS)	0.0619409
153	mae	JNMF-AJ-RF (init CBS)	0.0776657
154	mae	JNMF-AJ-RF (init CBS)	0.0646305
155	mae	JNMF-AJ-RF (init CBS)	0.0583934
156	mae	JNMF-AJ-RF (init CBS)	0.0554583
157	mae	JNMF-AJ-RF (init CBS)	0.0629346
158	mae	JNMF-AJ-RF (init CBS)	0.0782186
159	mae	JNMF-AJ-RF (init CBS)	0.0689802
160	mae	JNMF-AJ-RF (init CBS)	0.0537064
161	mae	JNMF-AJ-RF (init CBS)	0.0828548
162	mae	JNMF-AJ-RF (init CBS)	0.0652702
163	mae	JNMF-AJ-RF (init CBS)	0.0646383
164	mae	JNMF-AJ-RF (init CBS)	0.0677514
165	mae	JNMF-AJ-RF (init CBS)	0.0693924
166	mae	JNMF-AJ-RF (init CBS)	0.0753317
167	mae	JNMF-AJ-RF (init CBS)	0.0905981
168	mae	JNMF-AJ-RF (init CBS)	0.0637176
169	mae	JNMF-AJ-RF (init CBS)	0.0574698
170	mae	JNMF-AJ-RF (init CBS)	0.073619
171	mae	JNMF-AJ-RF (init CBS)	0.0654115
172	mae	JNMF-AJ-RF (init CBS)	0.0624311
173	mae	JNMF-AJ-RF (init CBS)	0.0530242
174	mae	JNMF-AJ-RF (init CBS)	0.0589619
175	mae	JNMF-AJ-RF (init CBS)	0.102581
176	mae	JNMF-AJ-RF (init CBS)	0.0765006
177	mae	JNMF-AJ-RF (init CBS)	0.067648
178	mae	JNMF-AJ-RF (init CBS)	0.0664508
179	mae	JNMF-AJ-RF (init CBS)	0.0649971
180	mae	JNMF-AJ-RF (init CBS)	0.0700406
181	mae	JNMF-AJ-RF (init CBS)	0.0588887
182	mae	JNMF-AJ-RF (init CBS)	0.0666342
183	mae	JNMF-AJ-RF (init CBS)	0.0702226
184	mae	JNMF-AJ-RF (init CBS)	0.0710145
185	mae	JNMF-AJ-RF (init CBS)	0.0806092
186	mae	JNMF-AJ-RF (init CBS)	0.0532252
187	mae	JNMF-AJ-RF (init CBS)	0.0806006
188	mae	JNMF-AJ-RF (init CBS)	0.0844405
189	mae	JNMF-AJ-RF (init CBS)	0.0602413
190	mae	JNMF-AJ-RF (init CBS)	0.0703197
191	mae	JNMF-AJ-RF (init CBS)	0.0614268
192	mae	JNMF-AJ-RF (init CBS)	0.0859832
193	mae	JNMF-AJ-RF (init CBS)	0.0633181
194	mae	JNMF-AJ-RF (init CBS)	0.0715762
195	mae	JNMF-AJ-RF (init CBS)	0.0628641
196	mae	JNMF-AJ-RF (init CBS)	0.0714745
197	mae	JNMF-AJ-RF (init CBS)	0.0581671
198	mae	JNMF-AJ-RF (init CBS)	0.0808873
199	mae	JNMF-AJ-RF (init CBS)	0.0614323
200	mae	JNMF-AJ-RF (init CBS)	0.0628636
201	mae	scpDeconv	0.0878993
202	mae	scpDeconv	0.101707
203	mae	scpDeconv	0.0843649
204	mae	scpDeconv	0.0941051
205	mae	scpDeconv	0.0869703
206	mae	scpDeconv	0.0899595
207	mae	scpDeconv	0.0716218
208	mae	scpDeconv	0.0972351
209	mae	scpDeconv	0.0952918
210	mae	scpDeconv	0.0917665
211	mae	scpDeconv	0.0777852
212	mae	scpDeconv	0.0908671
213	mae	scpDeconv	0.0889566
214	mae	scpDeconv	0.0832807
215	mae	scpDeconv	0.0901379
216	mae	scpDeconv	0.104483
217	mae	scpDeconv	0.0822906
218	mae	scpDeconv	0.0913401
219	mae	scpDeconv	0.0991609
220	mae	scpDeconv	0.0715949
221	mae	scpDeconv	0.0804445
222	mae	scpDeconv	0.085373
223	mae	scpDeconv	0.0771431
224	mae	scpDeconv	0.0888019
225	mae	scpDeconv	0.0779587
226	mae	scpDeconv	0.0885236
227	mae	scpDeconv	0.0762626
228	mae	scpDeconv	0.0909837
229	mae	scpDeconv	0.0842538
230	mae	scpDeconv	0.0952456
231	mae	scpDeconv	0.0786849
232	mae	scpDeconv	0.0949703
233	mae	scpDeconv	0.0758444
234	mae	scpDeconv	0.0865635
235	mae	scpDeconv	0.0695487
236	mae	scpDeconv	0.111386
237	mae	scpDeconv	0.0915475
238	mae	scpDeconv	0.0942503
239	mae	scpDeconv	0.0997321
240	mae	scpDeconv	0.080458
241	mae	scpDeconv	0.0773723
242	mae	scpDeconv	0.0927997
243	mae	scpDeconv	0.100154
244	mae	scpDeconv	0.0782932
245	mae	scpDeconv	0.0988713
246	mae	scpDeconv	0.0971316
247	mae	scpDeconv	0.0946375
248	mae	scpDeconv	0.0765109
249	mae	scpDeconv	0.0895763
250	mae	scpDeconv	0.104566

## Sheet: ccc_large_noise
	measure	source	value
1	ccc	CBS (RNA)	0.786825
2	ccc	CBS (RNA)	0.877901
3	ccc	CBS (RNA)	0.807874
4	ccc	CBS (RNA)	0.863265
5	ccc	CBS (RNA)	0.901261
6	ccc	CBS (RNA)	0.90811
7	ccc	CBS (RNA)	0.892185
8	ccc	CBS (RNA)	0.822529
9	ccc	CBS (RNA)	0.848924
10	ccc	CBS (RNA)	0.942152
11	ccc	CBS (RNA)	0.760912
12	ccc	CBS (RNA)	0.878428
13	ccc	CBS (RNA)	0.856996
14	ccc	CBS (RNA)	0.877547
15	ccc	CBS (RNA)	0.850575
16	ccc	CBS (RNA)	0.845917
17	ccc	CBS (RNA)	0.739691
18	ccc	CBS (RNA)	0.876311
19	ccc	CBS (RNA)	0.904219
20	ccc	CBS (RNA)	0.851317
21	ccc	CBS (RNA)	0.874943
22	ccc	CBS (RNA)	0.890617
23	ccc	CBS (RNA)	0.951667
24	ccc	CBS (RNA)	0.921995
25	ccc	CBS (RNA)	0.659701
26	ccc	CBS (RNA)	0.812316
27	ccc	CBS (RNA)	0.865149
28	ccc	CBS (RNA)	0.903439
29	ccc	CBS (RNA)	0.874293
30	ccc	CBS (RNA)	0.863543
31	ccc	CBS (RNA)	0.897005
32	ccc	CBS (RNA)	0.850257
33	ccc	CBS (RNA)	0.837551
34	ccc	CBS (RNA)	0.836329
35	ccc	CBS (RNA)	0.783127
36	ccc	CBS (RNA)	0.933068
37	ccc	CBS (RNA)	0.808359
38	ccc	CBS (RNA)	0.778212
39	ccc	CBS (RNA)	0.91328
40	ccc	CBS (RNA)	0.849943
41	ccc	CBS (RNA)	0.913413
42	ccc	CBS (RNA)	0.740889
43	ccc	CBS (RNA)	0.915303
44	ccc	CBS (RNA)	0.85271
45	ccc	CBS (RNA)	0.905155
46	ccc	CBS (RNA)	0.85304
47	ccc	CBS (RNA)	0.90521
48	ccc	CBS (RNA)	0.811734
49	ccc	CBS (RNA)	0.878585
50	ccc	CBS (RNA)	0.894413
51	ccc	JNMF (init CBS)	0.850351
52	ccc	JNMF (init CBS)	0.909653
53	ccc	JNMF (init CBS)	0.867943
54	ccc	JNMF (init CBS)	0.907911
55	ccc	JNMF (init CBS)	0.925262
56	ccc	JNMF (init CBS)	0.931063
57	ccc	JNMF (init CBS)	0.91356
58	ccc	JNMF (init CBS)	0.865185
59	ccc	JNMF (init CBS)	0.894595
60	ccc	JNMF (init CBS)	0.935256
61	ccc	JNMF (init CBS)	0.833739
62	ccc	JNMF (init CBS)	0.906962
63	ccc	JNMF (init CBS)	0.903266
64	ccc	JNMF (init CBS)	0.901396
65	ccc	JNMF (init CBS)	0.887146
66	ccc	JNMF (init CBS)	0.872282
67	ccc	JNMF (init CBS)	0.810589
68	ccc	JNMF (init CBS)	0.909367
69	ccc	JNMF (init CBS)	0.925276
70	ccc	JNMF (init CBS)	0.879147
71	ccc	JNMF (init CBS)	0.909062
72	ccc	JNMF (init CBS)	0.910993
73	ccc	JNMF (init CBS)	0.946366
74	ccc	JNMF (init CBS)	0.931599
75	ccc	JNMF (init CBS)	0.748231
76	ccc	JNMF (init CBS)	0.866393
77	ccc	JNMF (init CBS)	0.898769
78	ccc	JNMF (init CBS)	0.911822
79	ccc	JNMF (init CBS)	0.904571
80	ccc	JNMF (init CBS)	0.893844
81	ccc	JNMF (init CBS)	0.92227
82	ccc	JNMF (init CBS)	0.900857
83	ccc	JNMF (init CBS)	0.888956
84	ccc	JNMF (init CBS)	0.882391
85	ccc	JNMF (init CBS)	0.854804
86	ccc	JNMF (init CBS)	0.938366
87	ccc	JNMF (init CBS)	0.861101
88	ccc	JNMF (init CBS)	0.842797
89	ccc	JNMF (init CBS)	0.921868
90	ccc	JNMF (init CBS)	0.889584
91	ccc	JNMF (init CBS)	0.925011
92	ccc	JNMF (init CBS)	0.808368
93	ccc	JNMF (init CBS)	0.924485
94	ccc	JNMF (init CBS)	0.889188
95	ccc	JNMF (init CBS)	0.918085
96	ccc	JNMF (init CBS)	0.884248
97	ccc	JNMF (init CBS)	0.926465
98	ccc	JNMF (init CBS)	0.860555
99	ccc	JNMF (init CBS)	0.916466
100	ccc	JNMF (init CBS)	0.916227
101	ccc	TCA (init CBS)	0.689592
102	ccc	TCA (init CBS)	0.702819
103	ccc	TCA (init CBS)	0.729487
104	ccc	TCA (init CBS)	0.716989
105	ccc	TCA (init CBS)	0.819185
106	ccc	TCA (init CBS)	0.809423
107	ccc	TCA (init CBS)	0.817523
108	ccc	TCA (init CBS)	0.76964
109	ccc	TCA (init CBS)	0.764629
110	ccc	TCA (init CBS)	0.904589
111	ccc	TCA (init CBS)	0.655873
112	ccc	TCA (init CBS)	0.802869
113	ccc	TCA (init CBS)	0.698863
114	ccc	TCA (init CBS)	0.805614
115	ccc	TCA (init CBS)	0.729886
116	ccc	TCA (init CBS)	0.756234
117	ccc	TCA (init CBS)	0.702334
118	ccc	TCA (init CBS)	0.709644
119	ccc	TCA (init CBS)	0.807592
120	ccc	TCA (init CBS)	0.69672
121	ccc	TCA (init CBS)	0.77171
122	ccc	TCA (init CBS)	0.767556
123	ccc	TCA (init CBS)	0.873043
124	ccc	TCA (init CBS)	0.82267
125	ccc	TCA (init CBS)	0.608954
126	ccc	TCA (init CBS)	0.653824
127	ccc	TCA (init CBS)	0.799309
128	ccc	TCA (init CBS)	0.824181
129	ccc	TCA (init CBS)	0.775845
130	ccc	TCA (init CBS)	0.789939
131	ccc	TCA (init CBS)	0.836589
132	ccc	TCA (init CBS)	0.722271
133	ccc	TCA (init CBS)	0.753394
134	ccc	TCA (init CBS)	0.664152
135	ccc	TCA (init CBS)	0.722752
136	ccc	TCA (init CBS)	0.890307
137	ccc	TCA (init CBS)	0.74019
138	ccc	TCA (init CBS)	0.688337
139	ccc	TCA (init CBS)	0.867965
140	ccc	TCA (init CBS)	0.758199
141	ccc	TCA (init CBS)	0.832251
142	ccc	TCA (init CBS)	0.65727
143	ccc	TCA (init CBS)	0.842864
144	ccc	TCA (init CBS)	0.742637
145	ccc	TCA (init CBS)	0.819166
146	ccc	TCA (init CBS)	0.75605
147	ccc	TCA (init CBS)	0.800587
148	ccc	TCA (init CBS)	0.733991
149	ccc	TCA (init CBS)	0.762841
150	ccc	TCA (init CBS)	0.770985
151	ccc	JNMF-AJ-RF (init CBS)	0.84041
152	ccc	JNMF-AJ-RF (init CBS)	0.905288
153	ccc	JNMF-AJ-RF (init CBS)	0.859254
154	ccc	JNMF-AJ-RF (init CBS)	0.901825
155	ccc	JNMF-AJ-RF (init CBS)	0.922722
156	ccc	JNMF-AJ-RF (init CBS)	0.928645
157	ccc	JNMF-AJ-RF (init CBS)	0.91159
158	ccc	JNMF-AJ-RF (init CBS)	0.859456
159	ccc	JNMF-AJ-RF (init CBS)	0.88861
160	ccc	JNMF-AJ-RF (init CBS)	0.937655
161	ccc	JNMF-AJ-RF (init CBS)	0.822752
162	ccc	JNMF-AJ-RF (init CBS)	0.90372
163	ccc	JNMF-AJ-RF (init CBS)	0.896558
164	ccc	JNMF-AJ-RF (init CBS)	0.898752
165	ccc	JNMF-AJ-RF (init CBS)	0.88203
166	ccc	JNMF-AJ-RF (init CBS)	0.86876
167	ccc	JNMF-AJ-RF (init CBS)	0.799277
168	ccc	JNMF-AJ-RF (init CBS)	0.904847
169	ccc	JNMF-AJ-RF (init CBS)	0.923285
170	ccc	JNMF-AJ-RF (init CBS)	0.875204
171	ccc	JNMF-AJ-RF (init CBS)	0.904895
172	ccc	JNMF-AJ-RF (init CBS)	0.908924
173	ccc	JNMF-AJ-RF (init CBS)	0.948319
174	ccc	JNMF-AJ-RF (init CBS)	0.931038
175	ccc	JNMF-AJ-RF (init CBS)	0.733559
176	ccc	JNMF-AJ-RF (init CBS)	0.858281
177	ccc	JNMF-AJ-RF (init CBS)	0.894473
178	ccc	JNMF-AJ-RF (init CBS)	0.911606
179	ccc	JNMF-AJ-RF (init CBS)	0.900575
180	ccc	JNMF-AJ-RF (init CBS)	0.890161
181	ccc	JNMF-AJ-RF (init CBS)	0.919184
182	ccc	JNMF-AJ-RF (init CBS)	0.89341
183	ccc	JNMF-AJ-RF (init CBS)	0.881852
184	ccc	JNMF-AJ-RF (init CBS)	0.875863
185	ccc	JNMF-AJ-RF (init CBS)	0.843686
186	ccc	JNMF-AJ-RF (init CBS)	0.938839
187	ccc	JNMF-AJ-RF (init CBS)	0.853632
188	ccc	JNMF-AJ-RF (init CBS)	0.833123
189	ccc	JNMF-AJ-RF (init CBS)	0.921973
190	ccc	JNMF-AJ-RF (init CBS)	0.884694
191	ccc	JNMF-AJ-RF (init CBS)	0.924142
192	ccc	JNMF-AJ-RF (init CBS)	0.798139
193	ccc	JNMF-AJ-RF (init CBS)	0.923983
194	ccc	JNMF-AJ-RF (init CBS)	0.884484
195	ccc	JNMF-AJ-RF (init CBS)	0.917194
196	ccc	JNMF-AJ-RF (init CBS)	0.879735
197	ccc	JNMF-AJ-RF (init CBS)	0.924277
198	ccc	JNMF-AJ-RF (init CBS)	0.853972
199	ccc	JNMF-AJ-RF (init CBS)	0.911418
200	ccc	JNMF-AJ-RF (init CBS)	0.913487
201	ccc	scpDeconv	0.76536
202	ccc	scpDeconv	0.707812
203	ccc	scpDeconv	0.791563
204	ccc	scpDeconv	0.735154
205	ccc	scpDeconv	0.757666
206	ccc	scpDeconv	0.772447
207	ccc	scpDeconv	0.859029
208	ccc	scpDeconv	0.756904
209	ccc	scpDeconv	0.727893
210	ccc	scpDeconv	0.760187
211	ccc	scpDeconv	0.820063
212	ccc	scpDeconv	0.757364
213	ccc	scpDeconv	0.748249
214	ccc	scpDeconv	0.793057
215	ccc	scpDeconv	0.734975
216	ccc	scpDeconv	0.675443
217	ccc	scpDeconv	0.802722
218	ccc	scpDeconv	0.758752
219	ccc	scpDeconv	0.711818
220	ccc	scpDeconv	0.854892
221	ccc	scpDeconv	0.818997
222	ccc	scpDeconv	0.806949
223	ccc	scpDeconv	0.819823
224	ccc	scpDeconv	0.750762
225	ccc	scpDeconv	0.810355
226	ccc	scpDeconv	0.763948
227	ccc	scpDeconv	0.832586
228	ccc	scpDeconv	0.75216
229	ccc	scpDeconv	0.77904
230	ccc	scpDeconv	0.710163
231	ccc	scpDeconv	0.816878
232	ccc	scpDeconv	0.715189
233	ccc	scpDeconv	0.849961
234	ccc	scpDeconv	0.788163
235	ccc	scpDeconv	0.848738
236	ccc	scpDeconv	0.62571
237	ccc	scpDeconv	0.760871
238	ccc	scpDeconv	0.756141
239	ccc	scpDeconv	0.694335
240	ccc	scpDeconv	0.804158
241	ccc	scpDeconv	0.80353
242	ccc	scpDeconv	0.753484
243	ccc	scpDeconv	0.699017
244	ccc	scpDeconv	0.815393
245	ccc	scpDeconv	0.718447
246	ccc	scpDeconv	0.710953
247	ccc	scpDeconv	0.715297
248	ccc	scpDeconv	0.821679
249	ccc	scpDeconv	0.753349
250	ccc	scpDeconv	0.664679
