# Supplementary material for: Multimodal joint deconvolution and integrative signature selection in proteomics
Source: Commun Biol. 2024 Apr 24;7:493. doi: 10.1038/s42003-024-06155-z (PMC11043077; doi:10.1038/s42003-024-06155-z)
Supplement: Supplementary file 7 — Supplementary Data 4 [file 42003_2024_6155_MOESM7_ESM.xlsx]

## Sheet: estimated_abundance
	Astro	ExNeuron	InNeuron	Micro	Oligo
sample1	0.185584	0.182377	0.177547	0.127764	0.326727
sample2	0.144704	0.146646	0.149952	0.0729996	0.485698
sample3	0.190024	0.155552	0.168876	0.0772724	0.408276
sample4	0.17447	0.256678	0.188951	0.0603856	0.319516
sample5	0.145435	0.34848	0.10869	0.0617571	0.335638
sample6	0.170003	0.145734	0.162562	0.0807286	0.440972
sample7	0.180176	0.145272	0.14408	0.126074	0.404398
sample8	0.108832	0.527887	0.0574379	0	0.305843
sample9	0.158489	0.120101	0.150304	0.0842393	0.486866
sample10	0.119523	0.253709	0.169922	0.0214466	0.435399
sample11	0.144169	0.123405	0.145647	0.0503813	0.536399
sample12	0.15491	0.305915	0.17508	0.0128579	0.351237
sample13	0.1122	0.192807	0.168594	0.029239	0.49716
sample14	0.159904	0.125796	0.154506	0.0786662	0.481128
sample15	0.13435	0.199832	0.173116	0.0696479	0.423054
sample16	0.175761	0.152907	0.161745	0.0865389	0.423048
sample17	0.161105	0.12409	0.152427	0.0873388	0.47504
sample18	0.120621	0.256748	0.167067	0.0311993	0.424365
sample19	0.148582	0.188498	0.178488	0.0514935	0.432939
sample20	0.138744	0.231637	0.176599	0.0495105	0.40351
sample21	0.117429	0.357245	0.162588	0.0287572	0.33398
sample22	0.18096	0.156341	0.172595	0.0963836	0.39372
sample23	0.0880142	0.340562	0.150506	0	0.420918
sample24	0.150814	0.216263	0.181774	0.0470522	0.404098
sample25	0.174327	0.145652	0.165707	0.0757136	0.438601
sample26	0.109077	0.304064	0.146547	0.0148651	0.425447
sample27	0.17722	0.177305	0.178276	0.0452894	0.42191
sample28	0.0577534	0.324991	0.112187	0	0.505068
sample29	0.140007	0.130503	0.150911	0.0811606	0.497418
sample30	0.0513182	0.468922	0.0805296	0	0.399231
sample31	0.148152	0.158488	0.164518	0.050995	0.477846
sample32	0.150602	0.122482	0.149546	0.0704568	0.506913
sample33	0.182863	0.300931	0.158585	0.0768104	0.28081
sample34	0.183999	0.241601	0.186117	0.0951194	0.293164
sample35	0.145008	0.312511	0.12881	0.102904	0.310766
sample36	0.1417	0.302301	0.145616	0.0355732	0.37481
sample37	0.155293	0.410742	0.104339	0.141312	0.188314
sample38	0.171963	0.2816	0.163292	0.0612401	0.321904
sample39	0.172944	0.279169	0.169829	0.0540643	0.323993
sample40	0.142121	0.34751	0.17074	0.00839519	0.331234
sample41	0.149857	0.41183	0.124443	0.0044892	0.30938
sample42	0.141402	0.317696	0.158801	0.0748883	0.307214
sample43	0.142792	0.117932	0.137448	0.0713	0.530528
sample44	0.176443	0.291352	0.161235	0.0397291	0.331241
sample45	0.173967	0.316585	0.173101	0.0678147	0.268532
sample46	0.162362	0.444636	0.117057	0.0253429	0.250602
sample47	0.187784	0.162273	0.176923	0.118111	0.354908
sample48	0.243065	0.30967	0.150547	0.0943934	0.202325
sample49	0.185519	0.355253	0.102807	0.0489689	0.307452
sample50	0.127358	0.366746	0.124309	0.0728111	0.308775
sample51	0.188611	0.169001	0.17749	0.126109	0.338788
sample52	0.178723	0.147145	0.167209	0.109609	0.397314
sample53	0.163215	0.243055	0.180191	0.0430457	0.370493
sample54	0.180677	0.308636	0.193798	0.0384751	0.278413
sample55	0.240018	0.281593	0.173745	0.105619	0.199025
sample56	0.124242	0.380704	0.0924226	0.0641111	0.33852
sample57	0.162234	0.132554	0.15458	0.0830999	0.467532
sample58	0.166196	0.31937	0.128904	0.0689048	0.316626
sample59	0.166286	0.160838	0.175979	0.0852728	0.411624
sample60	0.120124	0.514446	0.0666399	0.0261892	0.2726
sample61	0.151222	0.31646	0.181792	0.0298139	0.320712
sample62	0.177119	0.184765	0.177244	0.0877793	0.373092
sample63	0.129834	0.497366	0.093125	0.0203119	0.259362
sample64	0.161617	0.126435	0.150904	0.0900119	0.471032
sample65	0.167115	0.309912	0.162598	0.0318773	0.328498
sample66	0.180262	0.338531	0.128843	0.0580361	0.294328
sample67	0.141061	0.45268	0.133941	0.00279207	0.269526
sample68	0.252	0.228666	0.171581	0.113511	0.234242
sample69	0.166886	0.36804	0.112137	0.0545957	0.298342
sample70	0.154633	0.380894	0.0866236	0.0799033	0.297945
sample71	0.164205	0.223548	0.178299	0.0491418	0.384806
sample72	0.165825	0.363224	0.0947571	0.10654	0.269653
sample73	0.218885	0.321271	0.123419	0.095056	0.241369
sample74	0.146138	0.320699	0.142996	0.124497	0.26567
sample75	0.188272	0.355953	0.14024	0.0556997	0.259835
sample76	0.167021	0.1433	0.152714	0.0983992	0.438566
sample77	0.215837	0.294712	0.164819	0.0479143	0.276718
sample78	0.136723	0.192441	0.161556	0.100936	0.408345
sample79	0.185323	0.278011	0.186205	0.061605	0.288856
sample80	0.119158	0.105862	0.115192	0.101972	0.557815
sample81	0.195372	0.298124	0.17356	0.0840214	0.248922
sample82	0.15174	0.108105	0.138108	0.0964582	0.505589
sample83	0.156494	0.417462	0.0820574	0.0860305	0.257956
sample84	0.206833	0.274443	0.16244	0.0855944	0.270689
sample85	0.142191	0.58721	0.0377986	0.0667265	0.166073
sample86	0.199553	0.35453	0.16321	0.0368382	0.245868
sample87	0.255991	0.216862	0.180037	0.138637	0.208473
sample88	0.178593	0.271131	0.174214	0.0476867	0.328375
sample89	0.185556	0.30054	0.16237	0.0784257	0.273108
sample90	0.192234	0.317729	0.12246	0.0255549	0.342023
sample91	0.248925	0.292429	0.16295	0.0615575	0.234139
sample92	0.193307	0.313812	0.145802	0.0205918	0.326488
sample93	0.17459	0.270494	0.164596	0.0517121	0.338607
sample94	0.150915	0.589434	0.0314724	0.0502665	0.177913
sample95	0.163181	0.183821	0.17094	0.0897843	0.392274
sample96	0.164035	0.35462	0.127887	0.0378509	0.315607
sample97	0.205823	0.310893	0.1275	0.0824583	0.273326
sample98	0.16445	0.273693	0.161424	0.0488163	0.351616
sample99	0.200127	0.355747	0.0981707	0.0749185	0.271037
sample100	0.180516	0.330383	0.195565	0.0705642	0.222972
sample101	0.106049	0.568224	0.012076	0.0691544	0.244496
sample102	0.113106	0.0957612	0.103872	0.0803531	0.606908
sample103	0.154928	0.119715	0.141452	0.117123	0.466782
sample104	0.190567	0.171985	0.19093	0.130434	0.316084
sample105	0.0467698	0.52886	0.119199	0	0.30517
sample106	0.183584	0.164275	0.172747	0.0887449	0.390649
sample107	0.112537	0.267061	0.173538	0.0289264	0.417938
sample108	0.144164	0.248001	0.169164	0.0651563	0.373515
sample109	0.163397	0.214044	0.179184	0.0298562	0.413519
sample110	0.137948	0.4003	0.0865602	0.0275115	0.34768
sample111	0.196209	0.206922	0.175109	0.0513855	0.370373
sample112	0.144439	0.262449	0.155161	0	0.437951
sample113	0.148442	0.292569	0.163101	0.0210037	0.374884
sample114	0.167316	0.122769	0.14888	0.0822223	0.478812
sample115	0.138359	0.307246	0.121903	0	0.432492
sample116	0.15639	0.188286	0.177687	0.0479281	0.429709
sample117	0.159752	0.128378	0.156854	0.0738192	0.481197
sample118	0.110655	0.290121	0.140558	0	0.458666
sample119	0.154906	0.121142	0.148123	0.0832478	0.492581
sample120	0.146981	0.107187	0.12565	0.0793281	0.540854
sample121	0.20574	0.27598	0.17519	0.0894822	0.253608
sample122	0.174342	0.140206	0.156001	0.0885385	0.440913
sample123	0.148411	0.326478	0.167778	0.0527266	0.304608
sample124	0.158129	0.297663	0.130754	0.0209986	0.392456
sample125	0.171645	0.409667	0.0779182	0.0660109	0.274759
sample126	0.16312	0.129514	0.150963	0.0839564	0.472447
sample127	0.14802	0.114907	0.137428	0.0988839	0.50076
sample128	0.120694	0.0949259	0.103868	0.0714801	0.609032
sample129	0.175658	0.229548	0.188036	0.0688002	0.337958
sample130	0.201614	0.551516	0.0398407	0.0172029	0.189827
sample131	0.148485	0.52549	0.0702784	0.00582638	0.24992
sample132	0.117361	0.540816	0.0433364	0.0249677	0.273519
sample133	0.227362	0.232916	0.193839	0.0846515	0.261231
sample134	0.0691684	0.516654	0.0561034	0	0.358074
sample135	0.128999	0.438534	0.101634	0.00534748	0.325485
sample136	0.0451605	0.559783	0.0726915	0.0300608	0.292304
sample137	0.176803	0.390477	0.1076	0.119509	0.205611
sample138	0.080662	0.375504	0.143655	0.0212588	0.378921
sample139	0.135389	0.275787	0.144513	0.0379787	0.406332
sample140	0.134926	0.549413	0.116565	0.0563622	0.142734
sample141	0.110017	0.28286	0.132375	0.02621	0.448538
sample142	0.119136	0.144104	0.141996	0.0887183	0.506045
sample143	0.094219	0.61463	0.0861567	0.0195056	0.185488
sample144	0.132071	0.382768	0.129828	0.0109525	0.34438
sample145	0.176722	0.40107	0.100165	0.0942795	0.227763
sample146	0.126919	0.313591	0.131393	0.0439365	0.38416
sample147	0.170369	0.126571	0.156135	0.0854409	0.461484
sample148	0.103887	0.40763	0.198027	0.00604627	0.284409
sample149	0.173669	0.153503	0.166764	0.084231	0.421833
sample150	0.185506	0.174909	0.189941	0.106378	0.343267
sample151	0.149438	0.244768	0.181695	0.0295668	0.394533
sample152	0.188693	0.12906	0.158782	0.113566	0.409898
sample153	0.132299	0.279261	0.156321	0.0236541	0.408465
sample154	0.112391	0.509808	0.0835787	0.0186959	0.275527
sample155	0.154303	0.192287	0.164514	0.0516668	0.437229
sample156	0.109155	0.330328	0.10634	0.0453899	0.408787
sample157	0.165706	0.253571	0.157656	0.0549153	0.368152
sample158	0.108675	0.543804	0.0665739	0.0142646	0.266682
sample159	0.0949127	0.594384	0.0433048	0.0692596	0.198139
sample160	0.266625	0.298539	0.149262	0.0662048	0.219369
sample161	0.213483	0.167728	0.174962	0.126547	0.31728
sample162	0.149835	0.36467	0.0938229	0.0845201	0.307152
sample163	0.208162	0.287665	0.158646	0.0531573	0.292371
sample164	0.199254	0.308392	0.148036	0.0670229	0.277294
sample165	0.178354	0.199052	0.185234	0.104365	0.332995
sample166	0.0797284	0.408021	0.138874	0.0579529	0.315423
sample167	0.191374	0.393648	0.0803277	0.0860422	0.248607
sample168	0.169948	0.369115	0.243475	0.0472703	0.170192
sample169	0.13049	0.424034	0.0689095	0.118516	0.258051
sample170	0.158389	0.311043	0.127958	0.0374405	0.36517
sample171	0.106109	0.577036	0.0487628	0.0179344	0.250158
sample172	0.151437	0.393957	0.151843	0.0377345	0.265029
sample173	0.121566	0.342748	0.117889	0.0672311	0.350567
sample174	0.135691	0.104298	0.126253	0.0881777	0.545581
sample175	0.155201	0.386492	0.0927663	0.0761478	0.289392
sample176	0.157997	0.414224	0.0856285	0.0764517	0.265699
sample177	0.219492	0.140009	0.1517	0.11005	0.378749
sample178	0.186247	0.231794	0.17657	0.0812427	0.324146
sample179	0.114764	0.104808	0.11714	0.0646886	0.598599
sample180	0.172371	0.152762	0.173378	0.0847144	0.416774
sample181	0.12571	0.0961019	0.104439	0.0821361	0.591613
sample182	0.160431	0.243808	0.17179	0.107607	0.316364
sample183	0.138932	0.380139	0.102824	0.0648472	0.313258
sample184	0.156871	0.311331	0.178975	0.0362151	0.316608
sample185	0.165257	0.156818	0.174937	0.0691418	0.433845
sample186	0.135099	0.382442	0.225206	0.0478277	0.209425
sample187	0.126505	0.607469	0.0471699	0.0594824	0.159374
sample188	0.131021	0.401904	0.11257	0.0800131	0.274492
sample189	0.128203	0.121299	0.1391	0.0813577	0.53004
sample190	0.162448	0.145025	0.157596	0.104505	0.430426
sample191	0.117626	0.0892037	0.0989368	0.0750683	0.619165
sample192	0.124019	0.0914049	0.0958433	0.0951958	0.593537
sample193	0.120098	0.3792	0.149333	0.0501962	0.301173
sample194	0.137852	0.288548	0.160294	0.0515457	0.36176
sample195	0.141963	0.0943235	0.0970869	0.0961776	0.570449
sample196	0.110092	0.534932	0.0665194	0.0161742	0.272282
sample197	0.23893	0.115477	0.161726	0.122852	0.361015
sample198	0.130752	0.0916954	0.0977561	0.0772721	0.602524
sample199	0.139093	0.210411	0.17535	0.0477433	0.427402
sample200	0.199511	0.168497	0.169936	0.104249	0.357808
sample201	0.126543	0.0878247	0.0902097	0.0776473	0.617775
sample202	0.127996	0.0994868	0.107303	0.0936071	0.571607
sample203	0.142606	0.285733	0.162492	0.0716177	0.337552
sample204	0.113883	0.355549	0.141437	0.0596909	0.32944
sample205	0.127118	0.422103	0.0887099	0.035693	0.326376
sample206	0.138733	0.277283	0.149223	0.0747429	0.360018
sample207	0.10301	0.551409	0.0575085	0.0667837	0.221289
sample208	0.172209	0.257343	0.18547	0.104061	0.280916
sample209	0.136217	0.384739	0.0934715	0.0925235	0.293048
sample210	0.14022	0.139411	0.146745	0.0855634	0.48806
sample211	0.192333	0.252198	0.199281	0.140556	0.215632
sample212	0.138411	0.162287	0.166176	0.109047	0.424079
sample213	0.161246	0.212771	0.185476	0.123988	0.316519
sample214	0.122577	0.107755	0.124485	0.0679585	0.577225
sample215	0.146793	0.346915	0.118267	0.00499219	0.383033
sample216	0.120651	0.281632	0.157924	0.0156352	0.424158
sample217	0.0965371	0.493441	0.0813303	0.00142254	0.327269
sample218	0.115807	0.327897	0.115691	0.0156608	0.424944
sample219	0.137678	0.114018	0.135853	0.0668122	0.545639
sample220	0.133974	0.116294	0.135035	0.068235	0.546462
sample221	0.161223	0.125254	0.154058	0.0851442	0.47432
sample222	0.109233	0.310221	0.129097	0.0107678	0.440681
sample223	0.139517	0.276479	0.144788	0	0.439215
sample224	0.222021	0.300371	0.117499	0.0261935	0.333916
sample225	0.136092	0.573552	0.0663807	0	0.223976
sample226	0.165072	0.242478	0.174017	0.0328864	0.385546
sample227	0.145522	0.295387	0.140063	0.0287735	0.390254
sample228	0.118908	0.403471	0.125742	0.0232022	0.328677
sample229	0.121542	0.236655	0.174258	0.0621016	0.405443
sample230	0.173121	0.131447	0.155737	0.0881474	0.451548
sample231	0.14522	0.293574	0.143587	0.0243755	0.393243
sample232	0.06542	0.506061	0.0808277	0	0.347692
sample233	0.132046	0.228883	0.175317	0.0301537	0.4336
sample234	0.14929	0.281413	0.121992	0.0404207	0.406884
sample235	0.173628	0.143309	0.156377	0.11554	0.411146
sample236	0.135412	0.58343	0.115003	0	0.166156
sample237	0.1477	0.20183	0.183509	0.0525231	0.414438
sample238	0.0922634	0.315569	0.0965812	0	0.495587
sample239	0.111922	0.291268	0.154664	0.0145365	0.42761
sample240	0.167789	0.295915	0.155517	0.0136675	0.367112
sample241	0.18023	0.138696	0.138175	0.101058	0.441841
sample242	0.200171	0.168479	0.164758	0.0944866	0.372106
sample243	0.0822554	0.354467	0.16066	0.0227733	0.379845
sample244	0.139307	0.305505	0.154321	0.00844534	0.392422
sample245	0.0911584	0.474321	0.133729	0	0.300791
sample246	0.153192	0.301335	0.150821	0.0271254	0.367526
sample247	0.16339	0.124871	0.151266	0.0608102	0.499663
sample248	0.134205	0.271926	0.162185	0.018444	0.413241
sample249	0.127416	0.294715	0.165914	0.0744968	0.337458
sample250	0.139592	0.121044	0.141004	0.0708752	0.527485
sample251	0.0908257	0.545654	0.0951981	0.023492	0.24483
sample252	0.16066	0.168452	0.179735	0.0768368	0.414316
sample253	0.0475475	0.485597	0.148596	0	0.318259
sample254	0.162909	0.28455	0.153443	0.0186401	0.380457
sample255	0.17394	0.361895	0.0948104	0	0.369355
sample256	0.12663	0.326256	0.133633	0.0565894	0.356892
sample257	0.118203	0.286555	0.155033	0.017251	0.422959
sample258	0.161215	0.162937	0.167425	0.0985429	0.40988
sample259	0.169032	0.164932	0.181868	0.0862134	0.397954
sample260	0.121697	0.292172	0.157713	0.0314809	0.396938
sample261	0.111181	0.24778	0.172191	0.0384284	0.430418
sample262	0.136016	0.124229	0.141629	0.0546056	0.54352
sample263	0.170505	0.131038	0.157471	0.089118	0.451868
sample264	0.171882	0.173327	0.17714	0.0616922	0.415959

## Sheet: QTL
protein	SNP	Cell type	p_value	p_adj
ADCYAP1R1	7:31181305	Astro	0.000244471	0.0178562
ADCYAP1R1	7:31181454	Astro	0.000244471	0.0178562
ADCYAP1R1	7:31181550	Astro	0.000244471	0.0178562
ADCYAP1R1	7:31183197	Astro	0.000244471	0.0178562
ADCYAP1R1	7:31183437	Astro	0.000244471	0.0178562
ADCYAP1R1	7:31183475	Astro	0.000244471	0.0178562
ADCYAP1R1	7:31183619	Astro	0.000244471	0.0178562
ADCYAP1R1	7:31183730	Astro	0.000244471	0.0178562
ADCYAP1R1	7:31184809	Astro	0.000244471	0.0178562
ADCYAP1R1	7:31185053	Astro	0.000244471	0.0178562
ADCYAP1R1	7:31185096	Astro	0.000244471	0.0178562
ADCYAP1R1	7:31189076	Astro	0.000244471	0.0178562
ADCYAP1R1	7:31191988	Astro	0.000244471	0.0178562
ADCYAP1R1	7:31192919	Astro	0.000151246	0.0178562
ADCYAP1R1	7:31192925	Astro	0.000151246	0.0178562
ADCYAP1R1	7:31193121	Astro	0.000244471	0.0178562
ADCYAP1R1	7:31193709	Astro	0.000244471	0.0178562
ADCYAP1R1	7:31194595	Astro	0.000244471	0.0178562
ADCYAP1R1	7:31197299	Astro	0.000244471	0.0178562
ADCYAP1R1	7:31199267	Astro	0.000244471	0.0178562
ADCYAP1R1	7:31200164	Astro	4.13528e-05	0.0178562
ADCYAP1R1	7:31427266	Astro	7.53393e-05	0.0178562
ADCYAP1R1	7:31435744	Astro	0.000131764	0.0178562
ADCYAP1R1	7:31443357	Astro	0.000125413	0.0178562
ADCYAP1R1	7:31444010	Astro	0.000125413	0.0178562
ADCYAP1R1	7:31427266	Oligo	4.0137e-05	0.0183225
ADCYAP1R1	7:31435744	Oligo	3.90087e-05	0.0183225
ADCYAP1R1	7:31443357	Oligo	3.81707e-05	0.0183225
ADCYAP1R1	7:31444010	Oligo	3.81707e-05	0.0183225
ADCYAP1R1	7:31181727	Astro	0.000476245	0.0189049
ADCYAP1R1	7:31181945	Astro	0.000476245	0.0189049
ADCYAP1R1	7:31182094	Astro	0.000476245	0.0189049
ADCYAP1R1	7:31182219	Astro	0.000476245	0.0189049
ADCYAP1R1	7:31182390	Astro	0.000476245	0.0189049
ADCYAP1R1	7:31182563	Astro	0.000476245	0.0189049
ADCYAP1R1	7:31182622	Astro	0.000476245	0.0189049
ADCYAP1R1	7:31182860	Astro	0.000476245	0.0189049
ADCYAP1R1	7:31182938	Astro	0.000476245	0.0189049
ADCYAP1R1	7:31183009	Astro	0.000476245	0.0189049
ADCYAP1R1	7:31185451	Astro	0.000476245	0.0189049
ADCYAP1R1	7:31185754	Astro	0.000476245	0.0189049
ADCYAP1R1	7:31186702	Astro	0.000476245	0.0189049
ADCYAP1R1	7:31186936	Astro	0.000476245	0.0189049
ADCYAP1R1	7:31188858	Astro	0.000476245	0.0189049
ADCYAP1R1	7:31188913	Astro	0.000476245	0.0189049
ADCYAP1R1	7:31195709	Astro	0.000343416	0.0189049
ADCYAP1R1	7:31196592	Astro	0.000343416	0.0189049
ADCYAP1R1	7:31196915	Astro	0.000343416	0.0189049
ADCYAP1R1	7:31196971	Astro	0.000343416	0.0189049
ADCYAP1R1	7:31205785	Astro	0.000343416	0.0189049
ADCYAP1R1	7:31115723	Astro	0.00147937	0.0574751
ADCYAP1R1	7:31184813	Astro	0.00275429	0.100587
ADCYAP1R1	7:31206204	Astro	0.00274109	0.100587
ADCYAP1R1	7:31206313	Astro	0.00274109	0.100587
ADCYAP1R1	7:30823790	Astro	0.00318818	0.114149
ADCYAP1R1	7:31000616	Oligo	0.00083773	0.126886
ADCYAP1R1	7:31320041	Oligo	0.00223194	0.126886
ADCYAP1R1	7:31324106	Oligo	0.00145219	0.126886
ADCYAP1R1	7:31325649	Oligo	0.00147087	0.126886
ADCYAP1R1	7:31325982	Oligo	0.0024321	0.126886
ADCYAP1R1	7:31326235	Oligo	0.00233428	0.126886
ADCYAP1R1	7:31326237	Oligo	0.00220448	0.126886
ADCYAP1R1	7:31326361	Oligo	0.00240831	0.126886
ADCYAP1R1	7:31326426	Oligo	0.00240831	0.126886
ADCYAP1R1	7:31327029	Oligo	0.00240831	0.126886
ADCYAP1R1	7:31327300	Oligo	0.00240831	0.126886
ADCYAP1R1	7:31327492	Oligo	0.0024321	0.126886
ADCYAP1R1	7:31327722	Oligo	0.0024321	0.126886
ADCYAP1R1	7:31327777	Oligo	0.0024321	0.126886
ADCYAP1R1	7:31328372	Oligo	0.0024321	0.126886
ADCYAP1R1	7:31328448	Oligo	0.0024321	0.126886
ADCYAP1R1	7:31328590	Oligo	0.0024321	0.126886
ADCYAP1R1	7:31328618	Oligo	0.0024321	0.126886
ADCYAP1R1	7:31328705	Oligo	0.00233273	0.126886
ADCYAP1R1	7:31328746	Oligo	0.0024321	0.126886
ADCYAP1R1	7:31328766	Oligo	0.0024321	0.126886
ADCYAP1R1	7:31328843	Oligo	0.0024321	0.126886
ADCYAP1R1	7:31329261	Oligo	0.0024321	0.126886
ADCYAP1R1	7:31329603	Oligo	0.0024321	0.126886
ADCYAP1R1	7:31330598	Oligo	0.0024321	0.126886
ADCYAP1R1	7:31334358	Oligo	0.0024321	0.126886
ADCYAP1R1	7:31334433	Oligo	0.0024321	0.126886
ADCYAP1R1	7:31334683	Oligo	0.00242278	0.126886
ADCYAP1R1	7:31336802	Oligo	0.0024321	0.126886
ADCYAP1R1	7:31336823	Oligo	0.00240515	0.126886
ADCYAP1R1	7:31735263	Oligo	0.000858676	0.126886
ADCYAP1R1	7:31202604	Astro	0.00389663	0.129368
ADCYAP1R1	7:31203525	Astro	0.00389663	0.129368
ADCYAP1R1	7:31204503	Astro	0.00389663	0.129368
ADCYAP1R1	7:31205094	Astro	0.00389663	0.129368
ADCYAP1R1	7:30740454	Oligo	0.00260211	0.131985
ADCYAP1R1	7:31192988	Astro	0.00448083	0.146107
ADCYAP1R1	7:31324106	Astro	0.00473097	0.150063
ADCYAP1R1	7:31325649	Astro	0.0047665	0.150063
ADCYAP1R1	7:31181305	InNeuron	0.0042076	0.159955
ADCYAP1R1	7:31181454	InNeuron	0.0042076	0.159955
ADCYAP1R1	7:31181550	InNeuron	0.0042076	0.159955
ADCYAP1R1	7:31181727	InNeuron	0.0049825	0.159955
ADCYAP1R1	7:31181945	InNeuron	0.0049825	0.159955
ADCYAP1R1	7:31182094	InNeuron	0.0049825	0.159955
ADCYAP1R1	7:31182219	InNeuron	0.0049825	0.159955
ADCYAP1R1	7:31182390	InNeuron	0.0049825	0.159955
ADCYAP1R1	7:31182563	InNeuron	0.0049825	0.159955
ADCYAP1R1	7:31182622	InNeuron	0.0049825	0.159955
ADCYAP1R1	7:31182860	InNeuron	0.0049825	0.159955
ADCYAP1R1	7:31182938	InNeuron	0.0049825	0.159955
ADCYAP1R1	7:31183009	InNeuron	0.0049825	0.159955
ADCYAP1R1	7:31183197	InNeuron	0.0042076	0.159955
ADCYAP1R1	7:31183437	InNeuron	0.0042076	0.159955
ADCYAP1R1	7:31183475	InNeuron	0.0042076	0.159955
ADCYAP1R1	7:31183619	InNeuron	0.0042076	0.159955
ADCYAP1R1	7:31183730	InNeuron	0.0042076	0.159955
ADCYAP1R1	7:31184809	InNeuron	0.0042076	0.159955
ADCYAP1R1	7:31185053	InNeuron	0.0042076	0.159955
ADCYAP1R1	7:31185096	InNeuron	0.0042076	0.159955
ADCYAP1R1	7:31185451	InNeuron	0.0049825	0.159955
ADCYAP1R1	7:31185754	InNeuron	0.0049825	0.159955
ADCYAP1R1	7:31186702	InNeuron	0.0049825	0.159955
ADCYAP1R1	7:31186936	InNeuron	0.0049825	0.159955
ADCYAP1R1	7:31188858	InNeuron	0.0049825	0.159955
ADCYAP1R1	7:31188913	InNeuron	0.0049825	0.159955
ADCYAP1R1	7:31189076	InNeuron	0.0042076	0.159955
ADCYAP1R1	7:31191988	InNeuron	0.0042076	0.159955
ADCYAP1R1	7:31192919	InNeuron	0.00385096	0.159955
ADCYAP1R1	7:31192925	InNeuron	0.00385096	0.159955
ADCYAP1R1	7:31193121	InNeuron	0.0042076	0.159955
ADCYAP1R1	7:31193709	InNeuron	0.0042076	0.159955
ADCYAP1R1	7:31194595	InNeuron	0.0042076	0.159955
ADCYAP1R1	7:31195709	InNeuron	0.00665749	0.159955
ADCYAP1R1	7:31196592	InNeuron	0.00665749	0.159955
ADCYAP1R1	7:31196915	InNeuron	0.00665749	0.159955
ADCYAP1R1	7:31196971	InNeuron	0.00665749	0.159955
ADCYAP1R1	7:31197299	InNeuron	0.0042076	0.159955
ADCYAP1R1	7:31199267	InNeuron	0.0042076	0.159955
ADCYAP1R1	7:31200164	InNeuron	0.000716857	0.159955
ADCYAP1R1	7:31205785	InNeuron	0.00665749	0.159955
ADCYAP1R1	7:31320041	InNeuron	0.00661821	0.159955
ADCYAP1R1	7:31324106	InNeuron	0.00186068	0.159955
ADCYAP1R1	7:31325649	InNeuron	0.00189297	0.159955
ADCYAP1R1	7:31325982	InNeuron	0.00608084	0.159955
ADCYAP1R1	7:31326235	InNeuron	0.00480798	0.159955
ADCYAP1R1	7:31326237	InNeuron	0.00588482	0.159955
ADCYAP1R1	7:31326361	InNeuron	0.00599472	0.159955
ADCYAP1R1	7:31326426	InNeuron	0.00599472	0.159955
ADCYAP1R1	7:31327029	InNeuron	0.00599472	0.159955
ADCYAP1R1	7:31327300	InNeuron	0.00599472	0.159955
ADCYAP1R1	7:31327492	InNeuron	0.00608084	0.159955
ADCYAP1R1	7:31327722	InNeuron	0.00608084	0.159955
ADCYAP1R1	7:31327777	InNeuron	0.00608084	0.159955
ADCYAP1R1	7:31328372	InNeuron	0.00608084	0.159955
ADCYAP1R1	7:31328448	InNeuron	0.00608084	0.159955
ADCYAP1R1	7:31328590	InNeuron	0.00608084	0.159955
ADCYAP1R1	7:31328618	InNeuron	0.00608084	0.159955
ADCYAP1R1	7:31328705	InNeuron	0.00578172	0.159955
ADCYAP1R1	7:31328746	InNeuron	0.00608084	0.159955
ADCYAP1R1	7:31328766	InNeuron	0.00608084	0.159955
ADCYAP1R1	7:31328843	InNeuron	0.00608084	0.159955
ADCYAP1R1	7:31329261	InNeuron	0.00608084	0.159955
ADCYAP1R1	7:31329603	InNeuron	0.00608084	0.159955
ADCYAP1R1	7:31330598	InNeuron	0.00608084	0.159955
ADCYAP1R1	7:31334358	InNeuron	0.00608084	0.159955
ADCYAP1R1	7:31334433	InNeuron	0.00608084	0.159955
ADCYAP1R1	7:31334683	InNeuron	0.00597297	0.159955
ADCYAP1R1	7:31334875	InNeuron	0.00647376	0.159955
ADCYAP1R1	7:31336802	InNeuron	0.00608084	0.159955
ADCYAP1R1	7:31336823	InNeuron	0.00612241	0.159955
ADCYAP1R1	7:31427266	InNeuron	0.000475915	0.159955
ADCYAP1R1	7:31435744	InNeuron	0.000651352	0.159955
ADCYAP1R1	7:31443357	InNeuron	0.000496076	0.159955
ADCYAP1R1	7:31444010	InNeuron	0.000496076	0.159955
ADCYAP1R1	7:31339008	Oligo	0.00336059	0.16585
ADCYAP1R1	7:30739525	Oligo	0.00374913	0.166973
ADCYAP1R1	7:30741389	Oligo	0.00367601	0.166973
ADCYAP1R1	7:30742124	Oligo	0.00367601	0.166973
ADCYAP1R1	7:31334875	Oligo	0.00361476	0.166973
ADCYAP1R1	7:31339008	InNeuron	0.00706283	0.16749
ADCYAP1R1	7:31184104	Astro	0.0060827	0.170186
ADCYAP1R1	7:31188813	Astro	0.00601542	0.170186
ADCYAP1R1	7:31189285	Astro	0.00601542	0.170186
ADCYAP1R1	7:31439743	Astro	0.00554555	0.170186
ADCYAP1R1	7:31655383	Astro	0.00564828	0.170186
ADCYAP1R1	7:32006710	Astro	0.00615129	0.170186
ADCYAP1R1	7:32009914	Astro	0.00593908	0.170186
ADCYAP1R1	7:32009927	Astro	0.00604669	0.170186
ADCYAP1R1	7:32006861	Astro	0.00638398	0.173987
ADCYAP1R1	7:30499451	Oligo	0.00403212	0.175301
ADCYAP1R1	7:31110478	Astro	0.00655264	0.175958
ADCYAP1R1	7:30479008	Oligo	0.00427613	0.181586
ADCYAP1R1	7:31115225	Astro	0.00691813	0.18308
ADCYAP1R1	7:30479002	Oligo	0.00468228	0.193059
ADCYAP1R1	7:30738923	Oligo	0.00475775	0.193059
ADCYAP1R1	7:32006803	Astro	0.00750929	0.195885
ADCYAP1R1	7:30743011	Oligo	0.00501892	0.199229
MAST4	5:67548442	Oligo	3.53636e-06	0.00726723
MAST4	5:67548442	InNeuron	4.56455e-06	0.00938016
MAST4	5:65673986	Oligo	0.00356584	0.191297
MAST4	5:65683944	Oligo	0.0028196	0.191297
MAST4	5:65714450	Oligo	0.00321217	0.191297
MAST4	5:65750436	Oligo	0.00410285	0.191297
MAST4	5:65751111	Oligo	0.00410285	0.191297
MAST4	5:65757959	Oligo	0.00521295	0.191297
MAST4	5:65758284	Oligo	0.00521295	0.191297
MAST4	5:65758342	Oligo	0.00521295	0.191297
MAST4	5:65758455	Oligo	0.00521295	0.191297
MAST4	5:65760048	Oligo	0.00521295	0.191297
MAST4	5:65760934	Oligo	0.00521295	0.191297
MAST4	5:65762784	Oligo	0.00521295	0.191297
MAST4	5:65764964	Oligo	0.00521295	0.191297
MAST4	5:65765229	Oligo	0.00521295	0.191297
MAST4	5:65765510	Oligo	0.00521295	0.191297
MAST4	5:65766375	Oligo	0.00521295	0.191297
MAST4	5:65766635	Oligo	0.00521295	0.191297
MAST4	5:65766782	Oligo	0.00521295	0.191297
MAST4	5:65771268	Oligo	0.00521295	0.191297
MAST4	5:65773811	Oligo	0.00521295	0.191297
MAST4	5:65775012	Oligo	0.00521295	0.191297
MAST4	5:65776417	Oligo	0.00521295	0.191297
MAST4	5:65777010	Oligo	0.00521295	0.191297
MAST4	5:65778169	Oligo	0.00521295	0.191297
MAST4	5:65781781	Oligo	0.00521295	0.191297
MAST4	5:65782264	Oligo	0.00521295	0.191297
MAST4	5:65782881	Oligo	0.00521295	0.191297
MAST4	5:65784131	Oligo	0.00521295	0.191297
MAST4	5:65788790	Oligo	0.00521295	0.191297
MAST4	5:65789729	Oligo	0.00521295	0.191297
MAST4	5:65796529	Oligo	0.00521295	0.191297
MAST4	5:65797842	Oligo	0.00521295	0.191297
MAST4	5:65802719	Oligo	0.00427445	0.191297
MAST4	5:65808522	Oligo	0.00521295	0.191297
MAST4	5:65923428	Oligo	0.000941928	0.191297
MAST4	5:66080929	Oligo	0.00239962	0.191297
MAST4	5:66084260	Oligo	0.00301446	0.191297
MAST4	5:66099352	Oligo	0.0027465	0.191297
MAST4	5:66104174	Oligo	0.00257413	0.191297
MAST4	5:66110768	Oligo	0.00391128	0.191297
MAST4	5:66114682	Oligo	0.00344251	0.191297
MAST4	5:66115575	Oligo	0.00344251	0.191297
MAST4	5:66122328	Oligo	0.00240968	0.191297
MAST4	5:66127646	Oligo	0.00367361	0.191297
MAST4	5:66131936	Oligo	0.00220377	0.191297
MAST4	5:66144519	Oligo	0.00243474	0.191297
MAST4	5:66801211	Oligo	0.00265303	0.191297
MAST4	5:67038045	Oligo	0.00329278	0.191297
MAST4	5:67038087	Oligo	0.00368142	0.191297
MAST4	5:67308533	Oligo	0.000700205	0.191297
MAST4	5:67567053	Oligo	0.00160082	0.191297
MAST4	5:67570962	Oligo	0.00160082	0.191297
MAST4	5:67571270	Oligo	0.00160082	0.191297
MAST4	5:67571868	Oligo	0.00160082	0.191297
MAST4	5:67572893	Oligo	0.00160082	0.191297
MAST4	5:65659121	Oligo	0.00537267	0.193699
