# Supplementary material for: Multimodal joint deconvolution and integrative signature selection in proteomics
Source: Commun Biol. 2024 Apr 24;7:493. doi: 10.1038/s42003-024-06155-z (PMC11043077; doi:10.1038/s42003-024-06155-z)
Supplement: Supplementary file 8 — Supplementary Data 5 [file 42003_2024_6155_MOESM8_ESM.xlsx]

## Sheet: Sheet1
	AV	BA	FI	HS	IM	VA
CPT000814	0.257491	0.127433	0.236566	0.072298	0.195797	0.110415
CPT001846	0.104546	0.0873037	0.217534	0.325786	0.208991	0.0558397
X01BR001	0.137002	0.0613229	0.163368	0.383119	0.168253	0.0869343
X01BR008	0.0870321	0.136993	0.17228	0.0613589	0.192255	0.350082
X01BR009	0.128977	0.08042	0.20433	0.0586272	0.21874	0.308906
X01BR010	0.121982	0.0826981	0.429147	0.107449	0.159181	0.0995429
X01BR015	0.0705461	0.0788752	0.15745	0.438255	0.153349	0.101525
X01BR017	0.130463	0.0527863	0.173283	0.420313	0.166002	0.0571522
X01BR018	0.198844	0.126383	0.207521	0.157368	0.209075	0.100809
X01BR020	0.0589473	0.139536	0.181663	0.0483391	0.191579	0.379936
X01BR023	0.136272	0.101196	0.143566	0.36942	0.154481	0.0950648
X01BR025	0.0811416	0.0896468	0.14466	0.435658	0.151384	0.0975092
X01BR026	0.135551	0.0940971	0.183111	0.0759231	0.172298	0.339019
X01BR027	0.157051	0.0737058	0.188327	0.290955	0.184962	0.105001
X01BR030	0.116577	0.0904089	0.159673	0.437278	0.154195	0.0418682
X01BR031	0.176143	0.0694372	0.201069	0.184959	0.207471	0.160922
X01BR032	0.0720423	0.0946922	0.173272	0.346974	0.188995	0.124024
X01BR033	0.0770087	0.11919	0.184561	0.208086	0.184245	0.226909
X01BR040	0.0588989	0.159932	0.206883	0.0471279	0.213708	0.31345
X01BR042	0.1988	0.106233	0.222113	0.132972	0.156647	0.183234
X01BR043	0.166498	0.0952714	0.231918	0.078367	0.363679	0.0642665
X03BR002	0.127976	0.0808018	0.0769058	0.426432	0.170226	0.117659
X03BR004	0.137169	0.0637961	0.0732441	0.422277	0.178969	0.124545
X03BR005	0.168136	0.0866992	0.155629	0.301074	0.209591	0.0788712
X03BR006	0.422801	0.107958	0.154289	0.0472357	0.157342	0.110373
X03BR010	0.0835501	0.0985805	0.134014	0.439802	0.145373	0.0986811
X03BR011	0.130621	0.117642	0.13178	0.386614	0.176696	0.0566464
X03BR013	0.113702	0.107334	0.169092	0.361353	0.178523	0.0699955
X05BR001	0.0562828	0.135912	0.176858	0.371179	0.188432	0.0713356
X05BR003	0.157778	0.0767206	0.182505	0.261873	0.212443	0.108681
X05BR004	0.12622	0.0944855	0.157525	0.404575	0.167417	0.0497772
X05BR005	0.144532	0.0642337	0.189485	0.341848	0.188538	0.0713622
X05BR009	0.113539	0.106006	0.186086	0.335251	0.201675	0.0574427
X05BR016	0.0524161	0.108613	0.151872	0.44335	0.156542	0.0872065
X05BR026	0.1355	0.0994269	0.173546	0.338383	0.183881	0.0692636
X05BR029	0.156195	0.0934392	0.20029	0.242415	0.203472	0.104189
X05BR038	0.128225	0.051204	0.169963	0.432308	0.164962	0.0533374
X05BR042	0.404579	0.117604	0.16198	0.0404009	0.169026	0.10641
X05BR043	0.148731	0.0538201	0.191988	0.362405	0.188113	0.054943
X05BR044	0.144824	0.0562319	0.128427	0.374344	0.177091	0.119082
X05BR045	0.426338	0.11059	0.158591	0.04548	0.15447	0.104531
X06BR003	0.0672904	0.110667	0.16748	0.389478	0.168453	0.0966313
X06BR005	0.134563	0.0523808	0.17182	0.4177	0.17157	0.0519668
X06BR006	0.0667594	0.105361	0.500384	0.0497255	0.168352	0.109418
X06BR014	0.126197	0.0806226	0.154005	0.428698	0.161392	0.0490853
X09BR001	0.375041	0.122647	0.160401	0.0388606	0.177635	0.125416
X09BR004	0.116324	0.122274	0.164965	0.295872	0.164716	0.13585
X09BR005	0.128696	0.0917644	0.167929	0.418592	0.142836	0.050182
X09BR007	0.13867	0.0874332	0.1697	0.348358	0.178779	0.0770601
X11BR003	0.0576267	0.149645	0.183564	0.0537937	0.198875	0.356495
X11BR004	0.155773	0.0526322	0.192142	0.368593	0.147474	0.0833851
X11BR006	0.0662166	0.097181	0.145422	0.402475	0.17833	0.110376
X11BR009	0.0417924	0.110754	0.151819	0.451635	0.162638	0.0813619
X11BR010	0.0558765	0.122186	0.140126	0.397566	0.183041	0.101204
X11BR011	0.135136	0.0611639	0.10638	0.427914	0.178933	0.0904725
X11BR012	0.119476	0.060378	0.154639	0.43868	0.157729	0.0690977
X11BR013	0.0954847	0.1281	0.164947	0.37399	0.186822	0.0506554
X11BR014	0.12077	0.0797389	0.161154	0.398541	0.181698	0.0580983
X11BR015	0.193399	0.106021	0.16555	0.267474	0.163276	0.10428
X11BR016	0.403294	0.0762514	0.166198	0.0475573	0.184102	0.122597
X11BR017	0.116268	0.0964845	0.357449	0.146978	0.172821	0.11
X11BR018	0.15486	0.130912	0.121427	0.27911	0.208941	0.104751
X11BR019	0.0552025	0.106995	0.148648	0.432478	0.155238	0.101438
X11BR020	0.14236	0.105499	0.0768619	0.389575	0.185052	0.100653
X11BR022	0.0916476	0.0784516	0.17218	0.386676	0.179557	0.0914874
X11BR023	0.11312	0.138946	0.187632	0.0931926	0.195966	0.271144
X11BR024	0.147646	0.110731	0.193871	0.238184	0.192521	0.117047
X11BR025	0.0482999	0.101517	0.159229	0.414272	0.164267	0.112415
X11BR027	0.0526574	0.0996209	0.158099	0.450129	0.161017	0.0784764
X11BR028	0.0495034	0.117433	0.139989	0.440731	0.16398	0.0883652
X11BR030	0.15334	0.120282	0.152626	0.302291	0.202836	0.0686252
X11BR031	0.130853	0.0544453	0.16115	0.411105	0.175719	0.0667281
X11BR032	0.102562	0.12449	0.105237	0.348393	0.211131	0.108187
X11BR036	0.472246	0.112093	0.155986	0.0393337	0.15465	0.0656905
X11BR038	0.146018	0.0818995	0.160607	0.0811659	0.187758	0.342551
X11BR040	0.0506036	0.108019	0.176826	0.423741	0.172019	0.0687904
X11BR042	0.284241	0.127098	0.216889	0.060293	0.191063	0.120416
X11BR043	0.0589837	0.144076	0.204024	0.323918	0.204651	0.0643468
X11BR044	0.05213	0.118114	0.165719	0.382123	0.176223	0.10569
X11BR047	0.12835	0.0979701	0.174625	0.311672	0.169502	0.117881
X11BR049	0.13707	0.0887721	0.187125	0.362607	0.179947	0.0444795
X11BR050	0.164525	0.0644446	0.184049	0.292776	0.219731	0.0744741
X11BR051	0.103242	0.0598857	0.170944	0.380082	0.18365	0.102196
X11BR053	0.128838	0.0920548	0.0938219	0.410735	0.171343	0.103207
X11BR054	0.20016	0.100783	0.146228	0.307697	0.150924	0.0942075
X11BR055	0.0655063	0.0566889	0.187335	0.407663	0.179717	0.10309
X11BR056	0.0880033	0.112126	0.175519	0.393119	0.179666	0.0515673
X11BR058	0.161253	0.087772	0.111196	0.370611	0.203381	0.0657866
X11BR059	0.131104	0.0606096	0.145167	0.388632	0.176279	0.0982082
X11BR060	0.133728	0.0852017	0.169536	0.259394	0.171802	0.180338
X11BR072	0.121548	0.102993	0.162322	0.401358	0.160123	0.0516558
X11BR073	0.129684	0.0874629	0.166785	0.41204	0.166788	0.0372395
X11BR074	0.131909	0.0916977	0.171568	0.376182	0.171464	0.0571802
X11BR075	0.139738	0.0694552	0.111797	0.370437	0.18374	0.124832
X11BR080	0.0788268	0.157127	0.208798	0.0460445	0.213815	0.295389
X13BR009	0.056554	0.114441	0.11638	0.434425	0.158368	0.119832
X14BR005	0.0716405	0.132344	0.177124	0.389048	0.177601	0.0522429
X14BR008	0.0921891	0.138748	0.199486	0.280107	0.201115	0.0883554
X14BR014	0.0835586	0.103229	0.204199	0.33663	0.193541	0.0788435
X15BR003	0.124525	0.0894931	0.172101	0.336938	0.170023	0.10692
X16BR012	0.159326	0.123545	0.188598	0.23856	0.183435	0.106536
X18BR002	0.132739	0.0944685	0.182448	0.118541	0.17615	0.295653
X18BR003	0.120214	0.108743	0.161075	0.401205	0.160639	0.0481243
X18BR004	0.0488772	0.110004	0.151916	0.428722	0.159827	0.100654
X18BR006	0.14288	0.0514767	0.188333	0.387577	0.178459	0.0512737
X18BR007	0.0532904	0.134926	0.122818	0.386777	0.183783	0.118405
X18BR009	0.149999	0.0790965	0.163965	0.21765	0.194363	0.194928
X18BR010	0.0708931	0.118949	0.198671	0.329693	0.176316	0.105478
X18BR016	0.0867989	0.068696	0.15231	0.40553	0.168948	0.117716
X18BR017	0.134992	0.0903159	0.141313	0.399006	0.17899	0.0553831
X18BR019	0.138339	0.0744677	0.144131	0.407153	0.173194	0.062716
X20BR001	0.109971	0.121781	0.185448	0.327946	0.185516	0.0693383
X20BR002	0.145967	0.0654092	0.184991	0.37424	0.181226	0.0481661
X20BR005	0.16714	0.0736852	0.203513	0.190784	0.201556	0.163321
X20BR006	0.143979	0.0782155	0.171598	0.104571	0.181917	0.319719
X20BR007	0.143996	0.0650182	0.186837	0.358622	0.18298	0.0625469
X20BR008	0.127575	0.0503197	0.133472	0.38578	0.17674	0.126114
X21BR001	0.340925	0.110006	0.161719	0.140635	0.140413	0.106302
X21BR002	0.0586962	0.131677	0.0825392	0.392814	0.196974	0.137301
X21BR010	0.111744	0.041197	0.116882	0.476604	0.149063	0.104511
X22BR005	0.133695	0.0468664	0.150497	0.393144	0.175264	0.100534
X22BR006	0.137374	0.104752	0.160786	0.362631	0.181145	0.0533113
